# Supplementary material for: HNF1A binds and regulates the expression of SLC51B to facilitate the uptake of estrone sulfate in human renal proximal tubule epithelial cells
Source: Cell Death Dis. 2023 May 3;14(5):302. doi: 10.1038/s41419-023-05827-8 (PMC10156747; doi:10.1038/s41419-023-05827-8)
Supplement: Supplementary file 6 — Table S1 [file 41419_2023_5827_MOESM6_ESM.xlsx]

## Sheet: Sheet1
seqnames	start	end	width	strand	peak_name	annotation	geneChr	geneStart	geneEnd	geneLength	geneStrand	geneId	transcriptId	distanceToTSS	GENENAME
chr1	629883	630199	317	*	CHC1376-CHC1375-CN007_D28_HNF1A_peak_9	Promoter (<=1kb)	1	627377	631150	3774	2	101928626	ENST00000452176.2	951	RP5-857K21.4
chr1	633978	634281	304	*	CHC1376-CHC1375-CN007_D28_HNF1A_peak_10	Promoter (<=1kb)	1	594191	633129	38939	2	101928626	ENST00000440196.3	-849	RP5-857K21.4
chr1	940313	940594	282	*	CHC1376-CHC1375-CN007_D28_HNF1A_peak_11	Promoter (<=1kb)	1	940346	942173	1828	1	148398	ENST00000478729.1	0	SAMD11
chr1	944490	944862	373	*	CHC1376-CHC1375-CN007_D28_HNF1A_peak_12	Promoter (<=1kb)	1	945319	945562	244	2	26155	ENST00000496938.1	700	NOC2L
chr1	1272872	1273153	282	*	CHC1376-CHC1375-CN007_D28_HNF1A_peak_13	Promoter (<=1kb)	1	1267862	1273471	5610	2	118424	ENST00000488418.2	318	UBE2J2
chr1	1298819	1299405	587	*	CHC1376-CHC1375-CN007_D28_HNF1A_peak_14	Promoter (<=1kb)	1	1292870	1298955	6086	2	116983	ENST00000467278.5	0	ACAP3
chr1	1304578	1304937	360	*	CHC1376-CHC1375-CN007_D28_HNF1A_peak_15	Promoter (<=1kb)	1	1301448	1304901	3454	2	116983	ENST00000478065.5	0	ACAP3
chr1	1375261	1375632	372	*	CHC1376-CHC1375-CN007_D28_HNF1A_peak_16	Promoter (<=1kb)	1	1373730	1375495	1766	2	54998	ENST00000338338.9	0	AURKAIP1
chr1	1574591	1575013	423	*	CHC1376-CHC1375-CN007_D28_HNF1A_peak_17	Promoter (<=1kb)	1	1541673	1574869	33197	2	29101	ENST00000291386.3	0	SSU72
chr1	1630210	1630642	433	*	CHC1376-CHC1375-CN007_D28_HNF1A_peak_18	Promoter (<=1kb)	1	1629473	1630605	1133	1	142678	ENST00000470373.1	737	MIB2
chr1	1887858	1889995	2138	*	CHC1376-CHC1375-CN007_D28_HNF1A_peak_45	Promoter (<=1kb)	1	1793245	1890401	97157	2	2782	ENST00000434686.6	406	GNB1
chr1	1890201	1890529	329	*	CHC1376-CHC1375-CN007_D28_HNF1A_peak_46	Promoter (<=1kb)	1	1793245	1890401	97157	2	2782	ENST00000434686.6	0	GNB1
chr1	2229039	2230160	1122	*	CHC1376-CHC1375-CN007_D28_HNF1A_peak_48	Promoter (<=1kb)	1	2228695	2310119	81425	1	6497	ENST00000378536.4	344	SKI
chr1	2233472	2234061	590	*	CHC1376-CHC1375-CN007_D28_HNF1A_peak_50	Promoter (<=1kb)	1	2232479	2303038	70560	1	6497	ENST00000508416.1	993	SKI
chr1	2391496	2391884	389	*	CHC1376-CHC1375-CN007_D28_HNF1A_peak_54	Promoter (<=1kb)	1	2391775	2405442	13668	1	11079	ENST00000378513.7	0	RER1
chr1	2511629	2512026	398	*	CHC1376-CHC1375-CN007_D28_HNF1A_peak_56	Promoter (<=1kb)	1	2510293	2513013	2721	2	55229	ENST00000471361.1	987	PANK4
chr1	2585654	2586135	482	*	CHC1376-CHC1375-CN007_D28_HNF1A_peak_57	Promoter (<=1kb)	1	2586491	2589632	3142	1	127281	ENST00000493183.5	-356	FAM213B
chr1	3465885	3466166	282	*	CHC1376-CHC1375-CN007_D28_HNF1A_peak_64	Promoter (<=1kb)	1	3466005	3481113	15109	1	27237	ENST00000378373.5	0	ARHGEF16
chr1	3610525	3610819	295	*	CHC1376-CHC1375-CN007_D28_HNF1A_peak_66	Promoter (<=1kb)	1	3490562	3611277	120716	2	1953	ENST00000485002.6	458	MEGF6
chr1	3697959	3698389	431	*	CHC1376-CHC1375-CN007_D28_HNF1A_peak_67	Promoter (<=1kb)	1	3698046	3708534	10489	1	7161	ENST00000604194.1	0	TP73
chr1	3857271	3857741	471	*	CHC1376-CHC1375-CN007_D28_HNF1A_peak_70	Promoter (<=1kb)	1	3857281	3885429	28149	1	1677	ENST00000378209.7	0	DFFB
chr1	6198969	6199282	314	*	CHC1376-CHC1375-CN007_D28_HNF1A_peak_89	Promoter (<=1kb)	1	6186723	6199553	12831	2	6146	ENST00000465387.5	271	RPL22
chr1	6199409	6199929	521	*	CHC1376-CHC1375-CN007_D28_HNF1A_peak_90	Promoter (<=1kb)	1	6185020	6199612	14593	2	6146	ENST00000234875.8	0	RPL22
chr1	8701642	8702629	988	*	CHC1376-CHC1375-CN007_D28_HNF1A_peak_115	Promoter (<=1kb)	1	8656193	8703219	47027	2	473	ENST00000468247.1	590	RERE
chr1	8703344	8703793	450	*	CHC1376-CHC1375-CN007_D28_HNF1A_peak_116	Promoter (<=1kb)	1	8656193	8703219	47027	2	473	ENST00000468247.1	-125	RERE
chr1	8815078	8817234	2157	*	CHC1376-CHC1375-CN007_D28_HNF1A_peak_121	Promoter (<=1kb)	1	8352397	8817465	465069	2	473	ENST00000337907.7	231	RERE
chr1	8817692	8818050	359	*	CHC1376-CHC1375-CN007_D28_HNF1A_peak_122	Promoter (<=1kb)	1	8354626	8817643	463018	2	473	ENST00000400908.6	-49	RERE
chr1	8875819	8877188	1370	*	CHC1376-CHC1375-CN007_D28_HNF1A_peak_127	Promoter (<=1kb)	1	8866432	8878032	11601	2	2023	ENST00000646660.1	844	ENO1
chr1	8877297	8878084	788	*	CHC1376-CHC1375-CN007_D28_HNF1A_peak_128	Promoter (<=1kb)	1	8866432	8878032	11601	2	2023	ENST00000646660.1	0	ENO1
chr1	10211193	10211474	282	*	CHC1376-CHC1375-CN007_D28_HNF1A_peak_137	Promoter (<=1kb)	1	10211616	10381603	169988	1	23095	ENST00000377086.5	-142	KIF1B
chr1	10211721	10214462	2742	*	CHC1376-CHC1375-CN007_D28_HNF1A_peak_138	Promoter (<=1kb)	1	10211616	10381603	169988	1	23095	ENST00000377086.5	105	KIF1B
chr1	10231723	10232254	532	*	CHC1376-CHC1375-CN007_D28_HNF1A_peak_147	Promoter (<=1kb)	1	10232250	10381597	149348	1	23095	ENST00000377081.5	0	KIF1B
chr1	10398577	10399057	481	*	CHC1376-CHC1375-CN007_D28_HNF1A_peak_150	Promoter (<=1kb)	1	10398592	10411552	12961	1	5226	ENST00000491493.5	0	PGD
chr1	10400371	10400884	514	*	CHC1376-CHC1375-CN007_D28_HNF1A_peak_151	Promoter (<=1kb)	1	10399632	10413251	13620	1	5226	ENST00000460189.1	739	PGD
chr1	11013336	11013617	282	*	CHC1376-CHC1375-CN007_D28_HNF1A_peak_161	Promoter (<=1kb)	1	11013716	11024183	10468	1	23435	ENST00000315091.7	-99	TARDBP
chr1	11478927	11479208	282	*	CHC1376-CHC1375-CN007_D28_HNF1A_peak_176	Promoter (<=1kb)	1	11479166	11481960	2795	1	57540	ENST00000423056.2	0	DISP3
chr1	11805929	11806338	410	*	CHC1376-CHC1375-CN007_D28_HNF1A_peak_180	Promoter (<=1kb)	1	11806096	11843143	37048	1	1185	ENST00000312413.10	0	CLCN6
chr1	11848013	11848466	454	*	CHC1376-CHC1375-CN007_D28_HNF1A_peak_181	Promoter (<=1kb)	1	11845879	11848345	2467	2	4878	ENST00000376476.1	0	NPPA
chr1	11908096	11908547	452	*	CHC1376-CHC1375-CN007_D28_HNF1A_peak_182	Promoter (<=1kb)	1	11908152	11908271	120	1	26829	ENST00000362477.1	0	RNU5E-1
chr1	12478182	12478724	543	*	CHC1376-CHC1375-CN007_D28_HNF1A_peak_186	Promoter (<=1kb)	1	12478549	12506972	28424	1	55187	ENST00000645148.1	0	VPS13D
chr1	13749079	13749456	378	*	CHC1376-CHC1375-CN007_D28_HNF1A_peak_188	Promoter (<=1kb)	1	13749403	13788079	38677	1	7799	ENST00000413440.5	0	PRDM2
chr1	13749876	13750333	458	*	CHC1376-CHC1375-CN007_D28_HNF1A_peak_189	Promoter (<=1kb)	1	13749436	13823419	73984	1	7799	ENST00000505823.5	440	PRDM2
chr1	15617065	15617446	382	*	CHC1376-CHC1375-CN007_D28_HNF1A_peak_204	Promoter (<=1kb)	1	15617500	15669044	51545	1	84301	ENST00000480945.5	-54	DDI2
chr1	15736103	15736461	359	*	CHC1376-CHC1375-CN007_D28_HNF1A_peak_205	Promoter (<=1kb)	1	15736405	15741396	4992	1	284723	ENST00000294454.5	0	SLC25A34
chr1	15848393	15848842	450	*	CHC1376-CHC1375-CN007_D28_HNF1A_peak_207	Promoter (<=1kb)	1	15834474	15848147	13674	2	729614	ENST00000317122.2	-246	FLJ37453
chr1	16017362	16017868	507	*	CHC1376-CHC1375-CN007_D28_HNF1A_peak_213	Promoter (<=1kb)	1	16015374	16017825	2452	2	27129	ENST00000463576.5	0	HSPB7
chr1	16366885	16367313	429	*	CHC1376-CHC1375-CN007_D28_HNF1A_peak_216	Promoter (<=1kb)	1	16367083	16398142	31060	1	26099	ENST00000401088.8	0	SZRD1
chr1	17053981	17054262	282	*	CHC1376-CHC1375-CN007_D28_HNF1A_peak_218	Promoter (<=1kb)	1	17018722	17054170	35449	2	6390	ENST00000375499.7	0	SDHB
chr1	17439352	17439698	347	*	CHC1376-CHC1375-CN007_D28_HNF1A_peak_220	Promoter (<=1kb)	1	17406760	17439724	32965	2	55920	ENST00000375436.8	26	RCC2
chr1	17540741	17541067	327	*	CHC1376-CHC1375-CN007_D28_HNF1A_peak_222	Promoter (<=1kb)	1	17539835	17697869	158035	1	55160	ENST00000361221.7	906	ARHGEF10L
chr1	17603020	17603681	662	*	CHC1376-CHC1375-CN007_D28_HNF1A_peak_224	Promoter (<=1kb)	1	17602171	17604882	2712	1	55160	ENST00000482892.1	849	ARHGEF10L
chr1	18481299	18481690	392	*	CHC1376-CHC1375-CN007_D28_HNF1A_peak_235	Promoter (<=1kb)	1	18480982	18486126	5145	1	127707	ENST00000400664.2	317	KLHDC7A
chr1	19737388	19737968	581	*	CHC1376-CHC1375-CN007_D28_HNF1A_peak_251	Promoter (<=1kb)	1	19682242	19738419	56178	2	255104	ENST00000489814.5	451	TMCO4
chr1	19815659	19816115	457	*	CHC1376-CHC1375-CN007_D28_HNF1A_peak_252	Promoter (<=1kb)	1	19814029	19815278	1250	2	54546	ENST00000375121.3	-381	RNF186
chr1	20487005	20487356	352	*	CHC1376-CHC1375-CN007_D28_HNF1A_peak_255	Promoter (<=1kb)	1	20482391	20486220	3830	2	55450	ENST00000375078.3	-785	CAMK2N1
chr1	20780733	20781080	348	*	CHC1376-CHC1375-CN007_D28_HNF1A_peak_259	Promoter (<=1kb)	1	20775450	20780541	5092	2	50809	ENST00000487117.1	-192	HP1BP3
chr1	20781162	20781678	517	*	CHC1376-CHC1375-CN007_D28_HNF1A_peak_260	Promoter (<=1kb)	1	20775450	20780541	5092	2	50809	ENST00000487117.1	-621	HP1BP3
chr1	20785014	20786065	1052	*	CHC1376-CHC1375-CN007_D28_HNF1A_peak_264	Promoter (<=1kb)	1	20773587	20786283	12697	2	50809	ENST00000417710.5	218	HP1BP3
chr1	21783502	21783908	407	*	CHC1376-CHC1375-CN007_D28_HNF1A_peak_268	Promoter (<=1kb)	1	21678579	21783606	105028	2	84196	ENST00000308271.13	0	USP48
chr1	22053827	22054829	1003	*	CHC1376-CHC1375-CN007_D28_HNF1A_peak_269	Promoter (<=1kb)	1	22053297	22086790	33494	1	998	ENST00000411827.1	530	CDC42
chr1	22451631	22452121	491	*	CHC1376-CHC1375-CN007_D28_HNF1A_peak_274	Promoter (<=1kb)	1	22451851	22531157	79307	1	9923	ENST00000374651.8	0	ZBTB40
chr1	23020471	23022545	2075	*	CHC1376-CHC1375-CN007_D28_HNF1A_peak_277	Promoter (<=1kb)	1	23019493	23083688	64196	1	23028	ENST00000400181.8	978	KDM1A
chr1	23169736	23170017	282	*	CHC1376-CHC1375-CN007_D28_HNF1A_peak_285	Promoter (<=1kb)	1	23084023	23168858	84836	2	7798	ENST00000418342.5	-878	LUZP1
chr1	23337074	23337395	322	*	CHC1376-CHC1375-CN007_D28_HNF1A_peak_287	Promoter (<=1kb)	1	23318483	23338135	19653	2	10236	ENST00000476451.1	740	HNRNPR
chr1	23338037	23343741	5705	*	CHC1376-CHC1375-CN007_D28_HNF1A_peak_288	Promoter (<=1kb)	1	23310454	23341008	30555	2	10236	ENST00000427764.3	0	HNRNPR
chr1	23369555	23369887	333	*	CHC1376-CHC1375-CN007_D28_HNF1A_peak_289	Promoter (<=1kb)	1	23359448	23369442	9995	2	80818	ENST00000314011.8	-113	ZNF436
chr1	23960004	23960496	493	*	CHC1376-CHC1375-CN007_D28_HNF1A_peak_294	Promoter (<=1kb)	1	23959828	23961880	2053	1	55629	ENST00000374468.1	176	PNRC2
chr1	23961091	23961374	284	*	CHC1376-CHC1375-CN007_D28_HNF1A_peak_295	Promoter (<=1kb)	1	23960968	23961443	476	1	55629	ENST00000579103.1	123	PNRC2
chr1	23974974	23979896	4923	*	CHC1376-CHC1375-CN007_D28_HNF1A_peak_296	Promoter (<=1kb)	1	23970379	23977652	7274	2	10772	ENST00000485841.5	0	SRSF10
chr1	24643144	24643425	282	*	CHC1376-CHC1375-CN007_D28_HNF1A_peak_300	Promoter (<=1kb)	1	24643272	24647588	4317	1	10250	ENST00000466910.5	0	SRRM1
chr1	24644018	24645528	1511	*	CHC1376-CHC1375-CN007_D28_HNF1A_peak_301	Promoter (<=1kb)	1	24643559	24669508	25950	1	10250	ENST00000596378.1	459	SRRM1
chr1	24745020	24745423	404	*	CHC1376-CHC1375-CN007_D28_HNF1A_peak_305	Promoter (<=1kb)	1	24745357	24844324	98968	1	25932	ENST00000374379.8	0	CLIC4
chr1	25247241	25247522	282	*	CHC1376-CHC1375-CN007_D28_HNF1A_peak_308	Promoter (<=1kb)	1	25242237	25247519	5283	2	57035	ENST00000243189.11	0	RSRP1
chr1	25554926	25555426	501	*	CHC1376-CHC1375-CN007_D28_HNF1A_peak_310	Promoter (<=1kb)	1	25554881	25557429	2549	1	26119	ENST00000462394.1	45	LDLRAP1
chr1	25902299	25905380	3082	*	CHC1376-CHC1375-CN007_D28_HNF1A_peak_313	Promoter (<=1kb)	1	25900741	25905128	4388	2	3925	ENST00000374291.5	0	STMN1
chr1	25998047	25998569	523	*	CHC1376-CHC1375-CN007_D28_HNF1A_peak_315	Promoter (<=1kb)	1	25959767	25998157	38391	2	5051	ENST00000374282.7	0	PAFAH2
chr1	26473107	26473692	586	*	CHC1376-CHC1375-CN007_D28_HNF1A_peak_317	Promoter (<=1kb)	1	26473206	26475565	2360	1	3151	ENST00000466194.1	0	HMGN2
chr1	26473766	26474067	302	*	CHC1376-CHC1375-CN007_D28_HNF1A_peak_318	Promoter (<=1kb)	1	26473429	26475360	1932	1	3151	ENST00000493418.1	337	HMGN2
chr1	26692208	26692493	286	*	CHC1376-CHC1375-CN007_D28_HNF1A_peak_321	Promoter (<=1kb)	1	26693236	26781177	87942	1	8289	ENST00000430799.7	-743	ARID1A
chr1	26693029	26693347	319	*	CHC1376-CHC1375-CN007_D28_HNF1A_peak_322	Promoter (<=1kb)	1	26693236	26781177	87942	1	8289	ENST00000430799.7	0	ARID1A
chr1	26695512	26695946	435	*	CHC1376-CHC1375-CN007_D28_HNF1A_peak_323	Promoter (<=1kb)	1	26696032	26731568	35537	1	8289	ENST00000637465.1	-86	ARID1A
chr1	26726710	26727253	544	*	CHC1376-CHC1375-CN007_D28_HNF1A_peak_340	Promoter (<=1kb)	1	26727708	26731318	3611	1	8289	ENST00000524572.1	-455	ARID1A
chr1	26890146	26890568	423	*	CHC1376-CHC1375-CN007_D28_HNF1A_peak_341	Promoter (<=1kb)	1	26876133	26890297	14165	2	54707	ENST00000374135.8	0	GPN2
chr1	27322126	27322407	282	*	CHC1376-CHC1375-CN007_D28_HNF1A_peak_343	Promoter (<=1kb)	1	27322145	27336399	14255	1	84065	ENST00000611517.4	0	TMEM222
chr1	27830679	27830960	282	*	CHC1376-CHC1375-CN007_D28_HNF1A_peak_345	Promoter (<=1kb)	1	27830778	27851676	20899	1	5511	ENST00000311772.9	0	PPP1R8
chr1	27914424	27915059	636	*	CHC1376-CHC1375-CN007_D28_HNF1A_peak_346	Promoter (<=1kb)	1	27891524	27914743	23220	2	6118	ENST00000373912.7	0	RPA2
chr1	28328810	28329191	382	*	CHC1376-CHC1375-CN007_D28_HNF1A_peak_347	Promoter (<=1kb)	1	28329002	28335016	6015	1	54797	ENST00000479574.5	0	MED18
chr1	28648288	28648926	639	*	CHC1376-CHC1375-CN007_D28_HNF1A_peak_349	Promoter (<=1kb)	1	28648600	28648730	131	1	26824	ENST00000602813.1	0	RNU11
chr1	28736593	28737037	445	*	CHC1376-CHC1375-CN007_D28_HNF1A_peak_350	Promoter (<=1kb)	1	28736621	28742871	6251	1	51441	ENST00000474884.5	0	YTHDF2
chr1	28737896	28738327	432	*	CHC1376-CHC1375-CN007_D28_HNF1A_peak_351	Promoter (<=1kb)	1	28737750	28742899	5150	1	51441	ENST00000476976.1	146	YTHDF2
chr1	28738893	28739221	329	*	CHC1376-CHC1375-CN007_D28_HNF1A_peak_352	Promoter (<=1kb)	1	28739091	28742883	3793	1	51441	ENST00000468863.1	0	YTHDF2
chr1	28739341	28740543	1203	*	CHC1376-CHC1375-CN007_D28_HNF1A_peak_353	Promoter (<=1kb)	1	28739091	28742883	3793	1	51441	ENST00000468863.1	250	YTHDF2
chr1	29178633	29181067	2435	*	CHC1376-CHC1375-CN007_D28_HNF1A_peak_370	Promoter (<=1kb)	1	29148671	29181882	33212	2	6429	ENST00000466448.4	815	SRSF4
chr1	29202890	29203191	302	*	CHC1376-CHC1375-CN007_D28_HNF1A_peak_371	Promoter (<=1kb)	1	29200324	29203170	2847	2	51102	ENST00000464511.1	0	MECR
chr1	30981127	30981468	342	*	CHC1376-CHC1375-CN007_D28_HNF1A_peak_382	Promoter (<=1kb)	1	30974649	30982145	7497	2	9698	ENST00000526128.1	677	PUM1
chr1	31060392	31064797	4406	*	CHC1376-CHC1375-CN007_D28_HNF1A_peak_403	Promoter (<=1kb)	1	31059279	31061916	2638	2	9698	ENST00000531867.1	0	PUM1
chr1	31644997	31645296	300	*	CHC1376-CHC1375-CN007_D28_HNF1A_peak_408	Promoter (<=1kb)	1	31630449	31644896	14448	2	553115	ENST00000478502.5	-101	PEF1
chr1	31669389	31669718	330	*	CHC1376-CHC1375-CN007_D28_HNF1A_peak_409	Promoter (<=1kb)	1	31652511	31670602	18092	2	1307	ENST00000488128.6	884	COL16A1
chr1	31672959	31673300	342	*	CHC1376-CHC1375-CN007_D28_HNF1A_peak_410	Promoter (<=1kb)	1	31666037	31673152	7116	2	1307	ENST00000468459.5	0	COL16A1
chr1	32014325	32018322	3998	*	CHC1376-CHC1375-CN007_D28_HNF1A_peak_415	Promoter (<=1kb)	1	32014182	32060850	46669	1	10657	ENST00000484270.2	143	KHDRBS1
chr1	32072667	32073192	526	*	CHC1376-CHC1375-CN007_D28_HNF1A_peak_428	Promoter (<=1kb)	1	32072902	32102861	29960	1	55116	ENST00000336294.9	0	TMEM39B
chr1	32107869	32108155	287	*	CHC1376-CHC1375-CN007_D28_HNF1A_peak_429	Promoter (<=1kb)	1	32108038	32176568	68531	1	23633	ENST00000373625.7	0	KPNA6
chr1	32248199	32248688	490	*	CHC1376-CHC1375-CN007_D28_HNF1A_peak_430	Promoter (<=1kb)	1	32247233	32248856	1624	1	84734	ENST00000373582.3	966	FAM167B
chr1	32394500	32394912	413	*	CHC1376-CHC1375-CN007_D28_HNF1A_peak_433	Promoter (<=1kb)	1	32378763	32394731	15969	2	55108	ENST00000474414.5	0	BSDC1
chr1	32651708	32652418	711	*	CHC1376-CHC1375-CN007_D28_HNF1A_peak_434	Promoter (<=1kb)	1	32651487	32668281	16795	1	5928	ENST00000445722.2	221	RBBP4
chr1	32872255	32872809	555	*	CHC1376-CHC1375-CN007_D28_HNF1A_peak_435	Promoter (<=1kb)	1	32864449	32872480	8032	2	252995	ENST00000496770.1	0	FNDC5
chr1	33176360	33176856	497	*	CHC1376-CHC1375-CN007_D28_HNF1A_peak_439	Promoter (<=1kb)	1	33146702	33176550	29849	2	55223	ENST00000543586.1	0	TRIM62
chr1	33182082	33182405	324	*	CHC1376-CHC1375-CN007_D28_HNF1A_peak_440	Promoter (<=1kb)	1	33159692	33182053	22362	2	55223	ENST00000485148.1	-29	TRIM62
chr1	33348359	33349209	851	*	CHC1376-CHC1375-CN007_D28_HNF1A_peak_448	Promoter (<=1kb)	1	33330071	33349650	19580	2	1912	ENST00000486897.5	441	PHC2
chr1	35181655	35182030	376	*	CHC1376-CHC1375-CN007_D28_HNF1A_peak_457	Promoter (<=1kb)	1	35176380	35181606	5227	2	6421	ENST00000485365.1	-49	SFPQ
chr1	35186613	35187047	435	*	CHC1376-CHC1375-CN007_D28_HNF1A_peak_459	Promoter (<=1kb)	1	35176378	35188042	11665	2	6421	ENST00000460428.5	995	SFPQ
chr1	35187160	35187474	315	*	CHC1376-CHC1375-CN007_D28_HNF1A_peak_460	Promoter (<=1kb)	1	35176378	35188042	11665	2	6421	ENST00000460428.5	568	SFPQ
chr1	35188863	35192684	3822	*	CHC1376-CHC1375-CN007_D28_HNF1A_peak_461	Promoter (<=1kb)	1	35176378	35190574	14197	2	6421	ENST00000470472.5	0	SFPQ
chr1	35192932	35193413	482	*	CHC1376-CHC1375-CN007_D28_HNF1A_peak_462	Promoter (<=1kb)	1	35182932	35193148	10217	2	6421	ENST00000357214.5	0	SFPQ
chr1	35269579	35270317	739	*	CHC1376-CHC1375-CN007_D28_HNF1A_peak_463	Promoter (<=1kb)	1	35269033	35359229	90197	1	9202	ENST00000441447.1	546	ZMYM4
chr1	35557630	35557911	282	*	CHC1376-CHC1375-CN007_D28_HNF1A_peak_464	Promoter (<=1kb)	1	35557792	35566779	8988	1	23154	ENST00000356090.8	0	NCDN
chr1	36149357	36149797	441	*	CHC1376-CHC1375-CN007_D28_HNF1A_peak_466	Promoter (<=1kb)	1	36136570	36149514	12945	2	27095	ENST00000616074.4	0	TRAPPC3
chr1	36156673	36157067	395	*	CHC1376-CHC1375-CN007_D28_HNF1A_peak_467	Promoter (<=1kb)	1	36157215	36172540	15326	1	55700	ENST00000530729.1	-148	MAP7D1
chr1	36157280	36158004	725	*	CHC1376-CHC1375-CN007_D28_HNF1A_peak_468	Promoter (<=1kb)	1	36157215	36172540	15326	1	55700	ENST00000530729.1	65	MAP7D1
chr1	36224073	36224374	302	*	CHC1376-CHC1375-CN007_D28_HNF1A_peak_471	Promoter (<=1kb)	1	36224416	36305357	80942	1	9967	ENST00000354618.9	-42	THRAP3
chr1	36224893	36225307	415	*	CHC1376-CHC1375-CN007_D28_HNF1A_peak_472	Promoter (<=1kb)	1	36224433	36305357	80925	1	9967	ENST00000648638.1	460	THRAP3
chr1	36365962	36366545	584	*	CHC1376-CHC1375-CN007_D28_HNF1A_peak_476	Promoter (<=1kb)	1	36355205	36366072	10868	2	83931	ENST00000460417.5	0	STK40
chr1	37692185	37692562	378	*	CHC1376-CHC1375-CN007_D28_HNF1A_peak_480	Promoter (<=1kb)	1	37681570	37692216	10647	2	54955	ENST00000494120.1	0	C1orf109
chr1	37808392	37808693	302	*	CHC1376-CHC1375-CN007_D28_HNF1A_peak_481	Promoter (<=1kb)	1	37802944	37808185	5242	2	79693	ENST00000373044.2	-207	YRDC
chr1	37859372	37859726	355	*	CHC1376-CHC1375-CN007_D28_HNF1A_peak_482	Promoter (<=1kb)	1	37809567	37859620	50054	2	4520	ENST00000373036.4	0	MTF1
chr1	37989969	37990257	289	*	CHC1376-CHC1375-CN007_D28_HNF1A_peak_483	Promoter (<=1kb)	1	37978990	37990075	11086	2	10946	ENST00000461869.5	0	SF3A3
chr1	38013154	38013435	282	*	CHC1376-CHC1375-CN007_D28_HNF1A_peak_484	Promoter (<=1kb)	1	38012742	38024824	12083	1	51118	ENST00000373014.4	412	UTP11
chr1	38213529	38214165	637	*	CHC1376-CHC1375-CN007_D28_HNF1A_peak_490	Promoter (<=1kb)	1	38209034	38214767	5734	2	339442	ENST00000431311.1	602	LINC01343
chr1	38992032	38992361	330	*	CHC1376-CHC1375-CN007_D28_HNF1A_peak_493	Promoter (<=1kb)	1	38991496	39004381	12886	1	79647	ENST00000531822.1	536	AKIRIN1
chr1	39882480	39883067	588	*	CHC1376-CHC1375-CN007_D28_HNF1A_peak_505	Promoter (<=1kb)	1	39838110	39883425	45316	2	54802	ENST00000648678.1	358	TRIT1
chr1	40040464	40040745	282	*	CHC1376-CHC1375-CN007_D28_HNF1A_peak_508	Promoter (<=1kb)	1	40040583	40066300	25718	1	10487	ENST00000421589.5	0	CAP1
chr1	40161896	40164951	3056	*	CHC1376-CHC1375-CN007_D28_HNF1A_peak_509	Promoter (<=1kb)	1	40161373	40240921	79549	1	6018	ENST00000372771.4	523	RLF
chr1	40693240	40693521	282	*	CHC1376-CHC1375-CN007_D28_HNF1A_peak_513	Promoter (<=1kb)	1	40692290	40766687	74398	1	4802	ENST00000372669.8	950	NFYC
chr1	40710204	40710509	306	*	CHC1376-CHC1375-CN007_D28_HNF1A_peak_514	Promoter (<=1kb)	1	40709543	40770940	61398	1	4802	ENST00000372651.5	661	NFYC
chr1	41161750	41162179	430	*	CHC1376-CHC1375-CN007_D28_HNF1A_peak_516	Promoter (<=1kb)	1	41027200	41161481	134282	2	22955	ENST00000397171.6	-269	SCMH1
chr1	42462995	42463316	322	*	CHC1376-CHC1375-CN007_D28_HNF1A_peak_529	Promoter (<=1kb)	1	42463330	42482996	19667	1	728621	ENST00000475614.6	-14	CCDC30
chr1	42683223	42686835	3613	*	CHC1376-CHC1375-CN007_D28_HNF1A_peak_531	Promoter (<=1kb)	1	42683156	42697211	14056	1	4904	ENST00000467957.1	67	YBX1
chr1	42958869	42959239	371	*	CHC1376-CHC1375-CN007_D28_HNF1A_peak_540	Promoter (<=1kb)	1	42959049	42983358	24310	1	440584	ENST00000431759.5	0	SLC2A1-AS1
chr1	43185011	43185396	386	*	CHC1376-CHC1375-CN007_D28_HNF1A_peak_541	Promoter (<=1kb)	1	43184878	43186785	1908	1	149465	ENST00000534615.1	133	CFAP57
chr1	44031498	44031939	442	*	CHC1376-CHC1375-CN007_D28_HNF1A_peak_544	Promoter (<=1kb)	1	44008515	44031467	22953	2	6536	ENST00000492434.6	-31	SLC6A9
chr1	44213082	44213582	501	*	CHC1376-CHC1375-CN007_D28_HNF1A_peak_545	Promoter (<=1kb)	1	44213455	44220681	7227	1	55929	ENST00000361745.10	0	DMAP1
chr1	44730895	44731435	541	*	CHC1376-CHC1375-CN007_D28_HNF1A_peak_550	Promoter (<=1kb)	1	44731055	44731170	116	2	26830	ENST00000363299.1	0	NA
chr1	44739504	44739902	399	*	CHC1376-CHC1375-CN007_D28_HNF1A_peak_551	Promoter (<=1kb)	1	44739818	44757971	18154	1	11004	ENST00000452259.5	0	KIF2C
chr1	44802202	44802788	587	*	CHC1376-CHC1375-CN007_D28_HNF1A_peak_552	Promoter (<=1kb)	1	44803268	44805950	2683	1	1263	ENST00000492398.5	-480	PLK3
chr1	45684920	45685860	941	*	CHC1376-CHC1375-CN007_D28_HNF1A_peak_561	Promoter (<=1kb)	1	45627304	45686536	59233	2	60313	ENST00000290795.7	676	GPBP1L1
chr1	46286010	46286368	359	*	CHC1376-CHC1375-CN007_D28_HNF1A_peak_577	Promoter (<=1kb)	1	46278401	46286112	7712	2	10489	ENST00000617760.4	0	LRRC41
chr1	46301382	46301737	356	*	CHC1376-CHC1375-CN007_D28_HNF1A_peak_578	Promoter (<=1kb)	1	46296742	46300780	4039	2	10489	ENST00000469150.1	-602	LRRC41
chr1	46303372	46303666	295	*	CHC1376-CHC1375-CN007_D28_HNF1A_peak_579	Promoter (<=1kb)	1	46277462	46303608	26147	2	10489	ENST00000617190.4	0	LRRC41
chr1	50960129	50960488	360	*	CHC1376-CHC1375-CN007_D28_HNF1A_peak_587	Promoter (<=1kb)	1	50437028	50960263	523236	2	11124	ENST00000396153.6	0	FAF1
chr1	51235958	51236393	436	*	CHC1376-CHC1375-CN007_D28_HNF1A_peak_589	Promoter (<=1kb)	1	51236271	51273455	37185	1	26994	ENST00000242719.3	0	RNF11
chr1	52033701	52033984	284	*	CHC1376-CHC1375-CN007_D28_HNF1A_peak_590	Promoter (<=1kb)	1	52032103	52033816	1714	2	112970	ENST00000371614.1	0	KTI12
chr1	52726246	52726720	475	*	CHC1376-CHC1375-CN007_D28_HNF1A_peak_591	Promoter (<=1kb)	1	52726467	52816638	90172	1	79699	ENST00000545132.5	0	ZYG11B
chr1	53238363	53238871	509	*	CHC1376-CHC1375-CN007_D28_HNF1A_peak_594	Promoter (<=1kb)	1	53238610	53242783	4174	1	100507564	ENST00000458151.1	0	RP5-1024G6.5
chr1	53734634	53735005	372	*	CHC1376-CHC1375-CN007_D28_HNF1A_peak_601	Promoter (<=1kb)	1	53506237	53734204	227968	2	148979	ENST00000312233.4	-430	GLIS1
chr1	53838321	53838811	491	*	CHC1376-CHC1375-CN007_D28_HNF1A_peak_602	Promoter (<=1kb)	1	53818970	53838463	19494	2	55706	ENST00000480952.1	0	NDC1
chr1	54356354	54356715	362	*	CHC1376-CHC1375-CN007_D28_HNF1A_peak_609	Promoter (<=1kb)	1	54225432	54356818	131387	2	23648	ENST00000326956.11	103	SSBP3
chr1	54402721	54404805	2085	*	CHC1376-CHC1375-CN007_D28_HNF1A_peak_617	Promoter (<=1kb)	1	54226647	54404633	177987	2	23648	ENST00000533946.5	0	SSBP3
chr1	54405311	54405667	357	*	CHC1376-CHC1375-CN007_D28_HNF1A_peak_618	Promoter (<=1kb)	1	54226632	54405504	178873	2	23648	ENST00000417664.6	0	SSBP3
chr1	54764461	54764787	327	*	CHC1376-CHC1375-CN007_D28_HNF1A_peak_620	Promoter (<=1kb)	1	54756898	54764514	7617	2	25973	ENST00000371279.3	0	PARS2
chr1	56579404	56579702	299	*	CHC1376-CHC1375-CN007_D28_HNF1A_peak_628	Promoter (<=1kb)	1	56494747	56579568	84822	2	8613	ENST00000371250.3	0	PLPP3
chr1	58546649	58547008	360	*	CHC1376-CHC1375-CN007_D28_HNF1A_peak_635	Promoter (<=1kb)	1	58480719	58546800	66082	2	115209	ENST00000371226.7	0	OMA1
chr1	59638114	59638415	302	*	CHC1376-CHC1375-CN007_D28_HNF1A_peak_637	Promoter (<=1kb)	1	59638228	59680995	42768	1	55277	ENST00000466791.5	0	FGGY
chr1	60952836	60953153	318	*	CHC1376-CHC1375-CN007_D28_HNF1A_peak_647	Promoter (<=1kb)	1	60940395	60952849	12455	2	100996570	ENST00000418662.1	0	NFIA-AS2
chr1	61087395	61087947	553	*	CHC1376-CHC1375-CN007_D28_HNF1A_peak_652	Promoter (<=1kb)	1	61088412	61133028	44617	1	4774	ENST00000496712.1	-465	NFIA
chr1	62263607	62263936	330	*	CHC1376-CHC1375-CN007_D28_HNF1A_peak_666	Promoter (<=1kb)	1	62236979	62263424	26446	2	163782	ENST00000317477.8	-183	KANK4
chr1	62436229	62437062	834	*	CHC1376-CHC1375-CN007_D28_HNF1A_peak_667	Promoter (<=1kb)	1	62436297	62443320	7024	1	7398	ENST00000452143.5	0	USP1
chr1	63011138	63011419	282	*	CHC1376-CHC1375-CN007_D28_HNF1A_peak_673	Promoter (<=1kb)	1	62975751	63011197	35447	2	105378769	ENST00000641890.1	0	NA
chr1	64848799	64849149	351	*	CHC1376-CHC1375-CN007_D28_HNF1A_peak_685	Promoter (<=1kb)	1	64841474	64848107	6634	2	3716	ENST00000465376.5	-692	JAK1
chr1	67425849	67429941	4093	*	CHC1376-CHC1375-CN007_D28_HNF1A_peak_692	Promoter (<=1kb)	1	67424285	67429657	5373	2	26135	ENST00000490406.1	0	SERBP1
chr1	70206420	70206917	498	*	CHC1376-CHC1375-CN007_D28_HNF1A_peak_702	Promoter (<=1kb)	1	70205724	70253052	47329	1	9295	ENST00000370950.7	696	SRSF11
chr1	70221246	70221624	379	*	CHC1376-CHC1375-CN007_D28_HNF1A_peak_703	Promoter (<=1kb)	1	70221370	70235550	14181	1	9295	ENST00000475204.5	0	SRSF11
chr1	70222229	70224105	1877	*	CHC1376-CHC1375-CN007_D28_HNF1A_peak_704	Promoter (<=1kb)	1	70221724	70237550	15827	1	9295	ENST00000486667.5	505	SRSF11
chr1	71079315	71080160	846	*	CHC1376-CHC1375-CN007_D28_HNF1A_peak_706	Promoter (<=1kb)	1	71063337	71081011	17675	2	9406	ENST00000254821.10	851	ZRANB2
chr1	72282777	72283241	465	*	CHC1376-CHC1375-CN007_D28_HNF1A_peak_708	Promoter (<=1kb)	1	71395940	72282734	886795	2	257194	ENST00000357731.9	-43	NEGR1
chr1	75786718	75787120	403	*	CHC1376-CHC1375-CN007_D28_HNF1A_peak_715	Promoter (<=1kb)	1	75787072	75787150	79	1	692085	ENST00000383893.1	0	SNORD45C
chr1	75787251	75788065	815	*	CHC1376-CHC1375-CN007_D28_HNF1A_peak_716	Promoter (<=1kb)	1	75787889	75787972	84	1	26805	ENST00000384512.1	0	SNORD45A
chr1	77219151	77219693	543	*	CHC1376-CHC1375-CN007_D28_HNF1A_peak_722	Promoter (<=1kb)	1	77088990	77219426	130437	2	10026	ENST00000370812.7	0	PIGK
chr1	77974419	77978443	4025	*	CHC1376-CHC1375-CN007_D28_HNF1A_peak_731	Promoter (<=1kb)	1	77948405	77979086	30682	2	8880	ENST00000370768.6	643	FUBP1
chr1	78004353	78004908	556	*	CHC1376-CHC1375-CN007_D28_HNF1A_peak_732	Promoter (<=1kb)	1	78004854	78017964	13111	1	11080	ENST00000370763.5	0	DNAJB4
chr1	81306020	81306315	296	*	CHC1376-CHC1375-CN007_D28_HNF1A_peak_738	Promoter (<=1kb)	1	81306160	81735330	429171	1	23266	ENST00000473719.5	0	ADGRL2
chr1	84502976	84503407	432	*	CHC1376-CHC1375-CN007_D28_HNF1A_peak_755	Promoter (<=1kb)	1	84498325	84503833	5509	2	2787	ENST00000487806.5	426	GNG5
chr1	84690431	84690963	533	*	CHC1376-CHC1375-CN007_D28_HNF1A_peak_756	Promoter (<=1kb)	1	84643707	84690468	46762	2	117178	ENST00000437941.6	0	SSX2IP
chr1	85276320	85276721	402	*	CHC1376-CHC1375-CN007_D28_HNF1A_peak_758	Promoter (<=1kb)	1	85276715	85399963	123249	1	646626	ENST00000427819.5	0	NA
chr1	85581466	85581763	298	*	CHC1376-CHC1375-CN007_D28_HNF1A_peak_759	Promoter (<=1kb)	1	85581200	85582099	900	1	3491	ENST00000480413.1	266	CYR61
chr1	86912753	86913079	327	*	CHC1376-CHC1375-CN007_D28_HNF1A_peak_765	Promoter (<=1kb)	1	86868096	86914065	45970	2	9403	ENST00000467557.1	986	2015-09-01
chr1	86914109	86914476	368	*	CHC1376-CHC1375-CN007_D28_HNF1A_peak_766	Promoter (<=1kb)	1	86862445	86914365	51921	2	9403	ENST00000331835.9	0	2015-09-01
chr1	88685361	88686713	1353	*	CHC1376-CHC1375-CN007_D28_HNF1A_peak_768	Promoter (<=1kb)	1	88537513	88685204	147692	2	101927891	ENST00000458097.5	-157	PKN2-AS1
chr1	88992607	88992998	392	*	CHC1376-CHC1375-CN007_D28_HNF1A_peak_771	Promoter (<=1kb)	1	88979456	88992772	13317	2	494115	ENST00000321792.5	0	RBMXL1
chr1	89995943	89996676	734	*	CHC1376-CHC1375-CN007_D28_HNF1A_peak_774	Promoter (<=1kb)	1	89995137	90035531	40395	1	284695	ENST00000370447.3	806	ZNF326
chr1	90834817	90835290	474	*	CHC1376-CHC1375-CN007_D28_HNF1A_peak_777	Promoter (<=1kb)	1	90831878	90834689	2812	2	105378853	ENST00000637260.1	-128	RP4-665J23.1
chr1	91020527	91020864	338	*	CHC1376-CHC1375-CN007_D28_HNF1A_peak_782	Promoter (<=1kb)	1	90915304	91021457	106154	2	84146	ENST00000347275.9	593	ZNF644
chr1	91500561	91501040	480	*	CHC1376-CHC1375-CN007_D28_HNF1A_peak_785	Promoter (<=1kb)	1	91500893	91525764	24872	1	8317	ENST00000234626.10	0	CDC7
chr1	92831943	92832277	335	*	CHC1376-CHC1375-CN007_D28_HNF1A_peak_788	Promoter (<=1kb)	1	92831983	92841924	9942	1	6125	ENST00000644759.1	0	RPL5
chr1	92832537	92834140	1604	*	CHC1376-CHC1375-CN007_D28_HNF1A_peak_789	Promoter (<=1kb)	1	92832762	92836271	3510	1	6125	ENST00000461952.1	0	RPL5
chr1	92834231	92834566	336	*	CHC1376-CHC1375-CN007_D28_HNF1A_peak_790	Promoter (<=1kb)	1	92834856	92837785	2930	1	6125	ENST00000645908.1	-290	RPL5
chr1	93079034	93079357	324	*	CHC1376-CHC1375-CN007_D28_HNF1A_peak_791	Promoter (<=1kb)	1	93079235	93139079	59845	1	22823	ENST00000540243.5	0	MTF2
chr1	93080269	93081370	1102	*	CHC1376-CHC1375-CN007_D28_HNF1A_peak_792	Promoter (<=1kb)	1	93079311	93137151	57841	1	22823	ENST00000370303.4	958	MTF2
chr1	94418006	94418440	435	*	CHC1376-CHC1375-CN007_D28_HNF1A_peak_823	Promoter (<=1kb)	1	94418455	94475240	56786	1	5825	ENST00000647998.1	-15	ABCD3
chr1	94921852	94924071	2220	*	CHC1376-CHC1375-CN007_D28_HNF1A_peak_832	Promoter (<=1kb)	1	94902178	94924447	22270	2	1266	ENST00000474409.1	376	CNN3
chr1	94924647	94925184	538	*	CHC1376-CHC1375-CN007_D28_HNF1A_peak_833	Promoter (<=1kb)	1	94902178	94924447	22270	2	1266	ENST00000474409.1	-200	CNN3
chr1	94925296	94925605	310	*	CHC1376-CHC1375-CN007_D28_HNF1A_peak_834	Promoter (<=1kb)	1	94898052	94925801	27750	2	1266	ENST00000415017.1	196	CNN3
chr1	95072735	95073033	299	*	CHC1376-CHC1375-CN007_D28_HNF1A_peak_836	Promoter (<=1kb)	1	94974407	95072945	98539	2	199857	ENST00000370205.5	0	ALG14
chr1	96722812	96724018	1207	*	CHC1376-CHC1375-CN007_D28_HNF1A_peak_839	Promoter (<=1kb)	1	96721822	96814793	92972	1	58155	ENST00000426398.2	990	PTBP2
chr1	100132767	100133105	339	*	CHC1376-CHC1375-CN007_D28_HNF1A_peak_858	Promoter (<=1kb)	1	100083563	100132955	49393	2	163786	ENST00000287482.5	0	SASS6
chr1	108692182	108692553	372	*	CHC1376-CHC1375-CN007_D28_HNF1A_peak_870	Promoter (<=1kb)	1	108692323	108701803	9481	1	55119	ENST00000370025.8	0	PRPF38B
chr1	108816293	108816965	673	*	CHC1376-CHC1375-CN007_D28_HNF1A_peak_872	Promoter (<=1kb)	1	108815898	108817454	1557	2	254268	ENST00000466413.1	489	AKNAD1
chr1	109075722	109076371	650	*	CHC1376-CHC1375-CN007_D28_HNF1A_peak_873	Promoter (<=1kb)	1	109062486	109075971	13486	2	6884	ENST00000461096.6	0	TAF13
chr1	109099929	109100346	418	*	CHC1376-CHC1375-CN007_D28_HNF1A_peak_874	Promoter (<=1kb)	1	109100193	109100612	420	1	677766	ENST00000458748.1	0	SCARNA2
chr1	109549167	109550413	1247	*	CHC1376-CHC1375-CN007_D28_HNF1A_peak_879	Promoter (<=1kb)	1	109548611	109618321	69711	1	2773	ENST00000369851.5	556	GNAI3
chr1	110338935	110339259	325	*	CHC1376-CHC1375-CN007_D28_HNF1A_peak_887	Promoter (<=1kb)	1	110286375	110339171	52797	2	440600	ENST00000449169.1	0	RP5-1074L1.1
chr1	112396919	112397246	328	*	CHC1376-CHC1375-CN007_D28_HNF1A_peak_900	Promoter (<=1kb)	1	112396519	112456306	59788	1	55917	ENST00000441739.1	400	CTTNBP2NL
chr1	112397384	112398126	743	*	CHC1376-CHC1375-CN007_D28_HNF1A_peak_901	Promoter (<=1kb)	1	112396519	112456306	59788	1	55917	ENST00000441739.1	865	CTTNBP2NL
chr1	112620465	112620784	320	*	CHC1376-CHC1375-CN007_D28_HNF1A_peak_903	Promoter (<=1kb)	1	112541794	112620825	79032	2	54879	ENST00000463235.5	41	ST7L
chr1	113810603	113811331	729	*	CHC1376-CHC1375-CN007_D28_HNF1A_peak_909	Promoter (<=1kb)	1	113765342	113812275	46934	2	54665	ENST00000616024.4	944	RSBN1
chr1	113812255	113812707	453	*	CHC1376-CHC1375-CN007_D28_HNF1A_peak_910	Promoter (<=1kb)	1	113812379	113823496	11118	1	100287722	ENST00000429398.5	0	AP4B1-AS1
chr1	113905030	113905318	289	*	CHC1376-CHC1375-CN007_D28_HNF1A_peak_911	Promoter (<=1kb)	1	113894748	113905070	10323	2	10717	ENST00000256658.8	0	AP4B1
chr1	114715913	114716231	319	*	CHC1376-CHC1375-CN007_D28_HNF1A_peak_916	Promoter (<=1kb)	1	114704469	114716894	12426	2	4893	ENST00000369535.4	663	NRAS
chr1	114716577	114716858	282	*	CHC1376-CHC1375-CN007_D28_HNF1A_peak_917	Promoter (<=1kb)	1	114704469	114716894	12426	2	4893	ENST00000369535.4	36	NRAS
chr1	114749072	114749356	285	*	CHC1376-CHC1375-CN007_D28_HNF1A_peak_919	Promoter (<=1kb)	1	114716916	114750190	33275	2	7812	ENST00000438362.6	834	CSDE1
chr1	114750800	114751621	822	*	CHC1376-CHC1375-CN007_D28_HNF1A_peak_920	Promoter (<=1kb)	1	114716916	114750190	33275	2	7812	ENST00000438362.6	-610	CSDE1
chr1	114757987	114758276	290	*	CHC1376-CHC1375-CN007_D28_HNF1A_peak_923	Promoter (<=1kb)	1	114716914	114758050	41137	2	7812	ENST00000610726.4	0	CSDE1
chr1	114780504	114780975	472	*	CHC1376-CHC1375-CN007_D28_HNF1A_peak_924	Promoter (<=1kb)	1	114769479	114780685	11207	2	80143	ENST00000369528.9	0	SIKE1
chr1	115839598	115840247	650	*	CHC1376-CHC1375-CN007_D28_HNF1A_peak_928	Promoter (<=1kb)	1	115838052	115840741	2690	2	4808	ENST00000429731.1	494	NHLH2
chr1	115840796	115841077	282	*	CHC1376-CHC1375-CN007_D28_HNF1A_peak_929	Promoter (<=1kb)	1	115836377	115841126	4750	2	4808	ENST00000320238.3	49	NHLH2
chr1	119140193	119140894	702	*	CHC1376-CHC1375-CN007_D28_HNF1A_peak_945	Promoter (<=1kb)	1	119140396	119150934	10539	1	101929147	ENST00000425884.5	0	RP11-418J17.1
chr1	120176354	120176782	429	*	CHC1376-CHC1375-CN007_D28_HNF1A_peak_947	Promoter (<=1kb)	1	120150898	120176515	25618	2	9554	ENST00000578049.3	0	SEC22B
chr1	145994103	145996688	2586	*	CHC1376-CHC1375-CN007_D28_HNF1A_peak_948	Promoter (<=1kb)	1	145992435	145996600	4166	2	10628	ENST00000582401.5	0	TXNIP
chr1	147541398	147541688	291	*	CHC1376-CHC1375-CN007_D28_HNF1A_peak_949	Promoter (<=1kb)	1	147541412	147626216	84805	1	607	ENST00000234739.7	0	BCL9
chr1	149886635	149886995	361	*	CHC1376-CHC1375-CN007_D28_HNF1A_peak_951	Promoter (<=1kb)	1	149886975	149887364	390	1	8338	ENST00000331380.3	0	HIST2H2AC
chr1	150067241	150067737	497	*	CHC1376-CHC1375-CN007_D28_HNF1A_peak_952	Promoter (<=1kb)	1	150067279	150145163	77885	1	11311	ENST00000643970.1	0	VPS45
chr1	150150722	150151303	582	*	CHC1376-CHC1375-CN007_D28_HNF1A_peak_953	Promoter (<=1kb)	1	150150637	150153023	2387	1	51177	ENST00000492304.1	85	PLEKHO1
chr1	150233936	150234517	582	*	CHC1376-CHC1375-CN007_D28_HNF1A_peak_955	Promoter (<=1kb)	1	150218555	150234678	16124	2	81611	ENST00000616917.4	161	ANP32E
chr1	150235811	150236276	466	*	CHC1376-CHC1375-CN007_D28_HNF1A_peak_956	Promoter (<=1kb)	1	150218417	150236156	17740	2	81611	ENST00000583931.5	0	ANP32E
chr1	150268945	150269278	334	*	CHC1376-CHC1375-CN007_D28_HNF1A_peak_957	Promoter (<=1kb)	1	150265399	150269209	3811	2	51107	ENST00000414276.6	0	APH1A
chr1	150322356	150322637	282	*	CHC1376-CHC1375-CN007_D28_HNF1A_peak_958	Promoter (<=1kb)	1	150321479	150335030	13552	1	9129	ENST00000496202.5	877	PRPF3
chr1	150574239	150574550	312	*	CHC1376-CHC1375-CN007_D28_HNF1A_peak_962	Promoter (<=1kb)	1	150560895	150574552	13658	2	574406	ENST00000617352.1	2	ADAMTSL4-AS1
chr1	150574757	150578939	4183	*	CHC1376-CHC1375-CN007_D28_HNF1A_peak_963	Promoter (<=1kb)	1	150576927	150578777	1851	2	4170	ENST00000464132.1	0	MCL1
chr1	150579478	150579759	282	*	CHC1376-CHC1375-CN007_D28_HNF1A_peak_964	Promoter (<=1kb)	1	150574551	150579738	5188	2	4170	ENST00000620947.4	0	MCL1
chr1	150926096	150926426	331	*	CHC1376-CHC1375-CN007_D28_HNF1A_peak_965	Promoter (<=1kb)	1	150926263	150941371	15109	1	9869	ENST00000525956.5	0	SETDB1
chr1	151059286	151059585	300	*	CHC1376-CHC1375-CN007_D28_HNF1A_peak_966	Promoter (<=1kb)	1	151052114	151059574	7461	2	56882	ENST00000483763.5	0	CDC42SE1
chr1	151199560	151200360	801	*	CHC1376-CHC1375-CN007_D28_HNF1A_peak_973	Promoter (<=1kb)	1	151198725	151227361	28637	1	8394	ENST00000454769.2	835	PIP5K1A
chr1	151281382	151281940	559	*	CHC1376-CHC1375-CN007_D28_HNF1A_peak_974	Promoter (<=1kb)	1	151280024	151281880	1857	2	100507670	ENST00000494138.4	0	RP11-126K1.2
chr1	151282020	151282316	297	*	CHC1376-CHC1375-CN007_D28_HNF1A_peak_975	Promoter (<=1kb)	1	151282267	151292180	9914	1	57592	ENST00000336715.10	0	ZNF687
chr1	151327530	151327825	296	*	CHC1376-CHC1375-CN007_D28_HNF1A_peak_976	Promoter (<=1kb)	1	151291797	151327715	35919	2	5298	ENST00000368874.8	0	PI4KB
chr1	151399302	151399648	347	*	CHC1376-CHC1375-CN007_D28_HNF1A_peak_977	Promoter (<=1kb)	1	151399534	151401944	2411	1	5692	ENST00000290541.6	0	PSMB4
chr1	151453854	151454315	462	*	CHC1376-CHC1375-CN007_D28_HNF1A_peak_980	Promoter (<=1kb)	1	151430672	151455057	24386	2	23126	ENST00000533461.5	742	POGZ
chr1	151454997	151456366	1370	*	CHC1376-CHC1375-CN007_D28_HNF1A_peak_981	Promoter (<=1kb)	1	151430672	151455057	24386	2	23126	ENST00000533461.5	0	POGZ
chr1	151458082	151458464	383	*	CHC1376-CHC1375-CN007_D28_HNF1A_peak_983	Promoter (<=1kb)	1	151402724	151459178	56455	2	23126	ENST00000358476.7	714	POGZ
chr1	151716877	151717187	311	*	CHC1376-CHC1375-CN007_D28_HNF1A_peak_984	Promoter (<=1kb)	1	151702405	151716814	14410	2	11189	ENST00000290583.8	-63	CELF3
chr1	151790676	151791002	327	*	CHC1376-CHC1375-CN007_D28_HNF1A_peak_985	Promoter (<=1kb)	1	151790804	151791545	742	1	109729141	ENST00000533481.1	0	NA
chr1	153669746	153670775	1030	*	CHC1376-CHC1375-CN007_D28_HNF1A_peak_988	Promoter (<=1kb)	1	153665663	153670232	4570	2	3608	ENST00000368684.8	0	ILF2
chr1	153670944	153671262	319	*	CHC1376-CHC1375-CN007_D28_HNF1A_peak_989	Promoter (<=1kb)	1	153661788	153671028	9241	2	3608	ENST00000615950.4	0	ILF2
chr1	153921041	153921474	434	*	CHC1376-CHC1375-CN007_D28_HNF1A_peak_992	Promoter (<=1kb)	1	153809810	153922030	112221	2	57459	ENST00000634544.1	556	GATAD2B
chr1	153955752	153956100	349	*	CHC1376-CHC1375-CN007_D28_HNF1A_peak_993	Promoter (<=1kb)	1	153947675	153954989	7315	2	200186	ENST00000461638.6	-763	CRTC2
chr1	153958814	153959235	422	*	CHC1376-CHC1375-CN007_D28_HNF1A_peak_994	Promoter (<=1kb)	1	153947675	153958625	10951	2	200186	ENST00000368633.1	-189	CRTC2
chr1	154220520	154220993	474	*	CHC1376-CHC1375-CN007_D28_HNF1A_peak_996	Promoter (<=1kb)	1	154206696	154220578	13883	2	25912	ENST00000648267.1	0	C1orf43
chr1	154221985	154223551	1567	*	CHC1376-CHC1375-CN007_D28_HNF1A_peak_997	Promoter (<=1kb)	1	154221328	154237136	15809	1	9898	ENST00000456325.5	657	UBAP2L
chr1	154223845	154224126	282	*	CHC1376-CHC1375-CN007_D28_HNF1A_peak_998	Promoter (<=1kb)	1	154225082	154270853	45772	1	9898	ENST00000361546.6	-956	UBAP2L
chr1	155194643	155195107	465	*	CHC1376-CHC1375-CN007_D28_HNF1A_peak_1005	Promoter (<=1kb)	1	155195177	155195272	96	1	693235	ENST00000607575.3	-70	MIR92B
chr1	155206985	155207358	374	*	CHC1376-CHC1375-CN007_D28_HNF1A_peak_1006	Promoter (<=1kb)	1	155195588	155207897	12310	2	7059	ENST00000368378.7	539	THBS3
chr1	155244649	155244930	282	*	CHC1376-CHC1375-CN007_D28_HNF1A_peak_1007	Promoter (<=1kb)	1	155234452	155244670	10219	2	2629	ENST00000327247.9	0	GBA
chr1	155745168	155745495	328	*	CHC1376-CHC1375-CN007_D28_HNF1A_peak_1009	Promoter (<=1kb)	1	155745829	155750137	4309	1	100129405	ENST00000314835.5	-334	NA
chr1	155968626	155969009	384	*	CHC1376-CHC1375-CN007_D28_HNF1A_peak_1010	Promoter (<=1kb)	1	155965324	155969729	4406	2	9181	ENST00000609707.1	720	ARHGEF2
chr1	155977209	155977578	370	*	CHC1376-CHC1375-CN007_D28_HNF1A_peak_1015	Promoter (<=1kb)	1	155946851	155978160	31310	2	9181	ENST00000313695.11	582	ARHGEF2
chr1	156054563	156054899	337	*	CHC1376-CHC1375-CN007_D28_HNF1A_peak_1016	Promoter (<=1kb)	1	156054752	156058510	3759	1	28956	ENST00000368305.8	0	LAMTOR2
chr1	156080721	156081875	1155	*	CHC1376-CHC1375-CN007_D28_HNF1A_peak_1021	Promoter (<=1kb)	1	156077066	156081704	4639	2	92312	ENST00000442784.1	0	MEX3A
chr1	156082344	156082705	362	*	CHC1376-CHC1375-CN007_D28_HNF1A_peak_1022	Promoter (<=1kb)	1	156082573	156134487	51915	1	4000	ENST00000502751.5	0	LMNA
chr1	156337606	156337964	359	*	CHC1376-CHC1375-CN007_D28_HNF1A_peak_1025	Promoter (<=1kb)	1	156335115	156338206	3092	2	7203	ENST00000489870.1	242	CCT3
chr1	156407312	156407805	494	*	CHC1376-CHC1375-CN007_D28_HNF1A_peak_1026	Promoter (<=1kb)	1	156404264	156408091	3828	2	10485	ENST00000498346.1	286	C1orf61
chr1	156427213	156427525	313	*	CHC1376-CHC1375-CN007_D28_HNF1A_peak_1027	Promoter (<=1kb)	1	156404256	156426872	22617	2	10485	ENST00000471156.5	-341	C1orf61
chr1	156741063	156741449	387	*	CHC1376-CHC1375-CN007_D28_HNF1A_peak_1032	Promoter (<=1kb)	1	156737303	156741088	3786	2	79590	ENST00000361531.6	0	MRPL24
chr1	156747743	156748033	291	*	CHC1376-CHC1375-CN007_D28_HNF1A_peak_1033	Promoter (<=1kb)	1	156743156	156747471	4316	2	3068	ENST00000482651.5	-272	HDGF
chr1	156860790	156861097	308	*	CHC1376-CHC1375-CN007_D28_HNF1A_peak_1034	Promoter (<=1kb)	1	156860815	156881850	21036	1	4914	ENST00000368196.7	0	NTRK1
chr1	160342139	160342533	395	*	CHC1376-CHC1375-CN007_D28_HNF1A_peak_1041	Promoter (<=1kb)	1	160289291	160343209	53919	2	1314	ENST00000647693.1	676	COPA
chr1	161153801	161154088	288	*	CHC1376-CHC1375-CN007_D28_HNF1A_peak_1049	Promoter (<=1kb)	1	161153984	161158682	4699	1	51506	ENST00000483191.5	0	UFC1
chr1	163321703	163322109	407	*	CHC1376-CHC1375-CN007_D28_HNF1A_peak_1056	Promoter (<=1kb)	1	163321890	163336848	14959	1	83540	ENST00000450453.6	0	NUF2
chr1	164560174	164562432	2259	*	CHC1376-CHC1375-CN007_D28_HNF1A_peak_1061	Promoter (<=1kb)	1	164559823	164848522	288700	1	5087	ENST00000559240.5	351	PBX1
chr1	164562516	164565300	2785	*	CHC1376-CHC1375-CN007_D28_HNF1A_peak_1062	Promoter (<=1kb)	1	164562805	164799883	237079	1	5087	ENST00000559578.1	0	PBX1
chr1	164771690	164771987	298	*	CHC1376-CHC1375-CN007_D28_HNF1A_peak_1076	Promoter (<=1kb)	1	164772912	164807571	34660	1	5087	ENST00000558837.5	-925	PBX1
chr1	165444882	165445197	316	*	CHC1376-CHC1375-CN007_D28_HNF1A_peak_1080	Promoter (<=1kb)	1	165400917	165445196	44280	2	6258	ENST00000359842.9	0	RXRG
chr1	166876306	166876587	282	*	CHC1376-CHC1375-CN007_D28_HNF1A_peak_1083	Promoter (<=1kb)	1	166856510	166876327	19818	2	117143	ENST00000367874.4	0	TADA1
chr1	167220433	167220733	301	*	CHC1376-CHC1375-CN007_D28_HNF1A_peak_1086	Promoter (<=1kb)	1	167220829	167427345	206517	1	5451	ENST00000367866.6	-96	POU2F1
chr1	167328635	167329005	371	*	CHC1376-CHC1375-CN007_D28_HNF1A_peak_1090	Promoter (<=1kb)	1	167329044	167427345	98302	1	5451	ENST00000367862.9	-39	POU2F1
chr1	167936064	167936459	396	*	CHC1376-CHC1375-CN007_D28_HNF1A_peak_1092	Promoter (<=1kb)	1	167936274	167991339	55066	1	55827	ENST00000470919.5	0	DCAF6
chr1	168729085	168729516	432	*	CHC1376-CHC1375-CN007_D28_HNF1A_peak_1094	Promoter (<=1kb)	1	168695459	168729264	33806	2	1805	ENST00000367817.3	0	DPT
chr1	169107558	169107885	328	*	CHC1376-CHC1375-CN007_D28_HNF1A_peak_1096	Promoter (<=1kb)	1	169107907	169127399	19493	1	481	ENST00000494797.1	-22	ATP1B1
chr1	169308871	169309233	363	*	CHC1376-CHC1375-CN007_D28_HNF1A_peak_1098	Promoter (<=1kb)	1	169169521	169310071	140551	2	29922	ENST00000483228.5	838	NME7
chr1	169367761	169368155	395	*	CHC1376-CHC1375-CN007_D28_HNF1A_peak_1099	Promoter (<=1kb)	1	169132531	169367946	235416	2	29922	ENST00000472647.5	0	NME7
chr1	169485970	169486404	435	*	CHC1376-CHC1375-CN007_D28_HNF1A_peak_1100	Promoter (<=1kb)	1	169463909	169486003	22095	2	10560	ENST00000236137.9	0	SLC19A2
chr1	169894100	169894394	295	*	CHC1376-CHC1375-CN007_D28_HNF1A_peak_1101	Promoter (<=1kb)	1	169854511	169894267	39757	2	57147	ENST00000423670.1	0	SCYL3
chr1	170068732	170069013	282	*	CHC1376-CHC1375-CN007_D28_HNF1A_peak_1104	Promoter (<=1kb)	1	169921326	170068917	147592	2	22920	ENST00000367765.5	0	KIFAP3
chr1	170532344	170533010	667	*	CHC1376-CHC1375-CN007_D28_HNF1A_peak_1108	Promoter (<=1kb)	1	170462209	170532647	70439	2	101928650	ENST00000456083.5	0	NA
chr1	171486144	171490089	3946	*	CHC1376-CHC1375-CN007_D28_HNF1A_peak_1115	Promoter (<=1kb)	1	171485596	171515859	30264	1	23215	ENST00000467601.1	548	PRRC2C
chr1	172141428	172141809	382	*	CHC1376-CHC1375-CN007_D28_HNF1A_peak_1121	Promoter (<=1kb)	1	172139955	172142654	2700	2	100628315	ENST00000650013.1	845	DNM3OS
chr1	172142355	172142724	370	*	CHC1376-CHC1375-CN007_D28_HNF1A_peak_1122	Promoter (<=1kb)	1	172139955	172142654	2700	2	100628315	ENST00000650013.1	0	DNM3OS
chr1	172143423	172144366	944	*	CHC1376-CHC1375-CN007_D28_HNF1A_peak_1123	Promoter (<=1kb)	1	172140449	172144568	4120	2	100628315	ENST00000650416.1	202	DNM3OS
chr1	172144785	172145197	413	*	CHC1376-CHC1375-CN007_D28_HNF1A_peak_1124	Promoter (<=1kb)	1	172138397	172144840	6444	2	100628315	ENST00000417354.3	0	DNM3OS
chr1	172532795	172533088	294	*	CHC1376-CHC1375-CN007_D28_HNF1A_peak_1132	Promoter (<=1kb)	1	172533118	172611831	78714	1	51430	ENST00000616058.4	-30	SUCO
chr1	173714703	173715063	361	*	CHC1376-CHC1375-CN007_D28_HNF1A_peak_1133	Promoter (<=1kb)	1	173714941	173733828	18888	1	27252	ENST00000479505.5	0	KLHL20
chr1	173867761	173868235	475	*	CHC1376-CHC1375-CN007_D28_HNF1A_peak_1134	Promoter (<=1kb)	1	173863900	173867989	4090	2	60674	ENST00000449289.5	0	GAS5
chr1	174799528	174799997	470	*	CHC1376-CHC1375-CN007_D28_HNF1A_peak_1137	Promoter (<=1kb)	1	174799932	174995308	195377	1	9910	ENST00000489615.5	0	RABGAP1L
chr1	174999523	174999867	345	*	CHC1376-CHC1375-CN007_D28_HNF1A_peak_1138	Promoter (<=1kb)	1	174999733	175011710	11978	1	27101	ENST00000367679.6	0	CACYBP
chr1	175000674	175001052	379	*	CHC1376-CHC1375-CN007_D28_HNF1A_peak_1139	Promoter (<=1kb)	1	175000213	175010079	9867	1	27101	ENST00000405362.1	461	CACYBP
chr1	175023392	175023674	283	*	CHC1376-CHC1375-CN007_D28_HNF1A_peak_1140	Promoter (<=1kb)	1	175012958	175023425	10468	2	63931	ENST00000476371.1	0	MRPS14
chr1	177984160	177984549	390	*	CHC1376-CHC1375-CN007_D28_HNF1A_peak_1144	Promoter (<=1kb)	1	177929858	177984303	54446	2	89866	ENST00000528461.5	0	SEC16B
chr1	178093470	178093906	437	*	CHC1376-CHC1375-CN007_D28_HNF1A_peak_1145	Promoter (<=1kb)	1	178091509	178093600	2092	2	100302401	ENST00000419458.1	0	RASAL2-AS1
chr1	178869790	178870134	345	*	CHC1376-CHC1375-CN007_D28_HNF1A_peak_1149	Promoter (<=1kb)	1	178865434	178869278	3845	2	9068	ENST00000444255.1	-512	ANGPTL1
chr1	180631610	180632063	454	*	CHC1376-CHC1375-CN007_D28_HNF1A_peak_1153	Promoter (<=1kb)	1	180632004	180890251	258248	1	9213	ENST00000367590.8	0	XPR1
chr1	180927950	180928303	354	*	CHC1376-CHC1375-CN007_D28_HNF1A_peak_1156	Promoter (<=1kb)	1	180928147	180946102	17956	1	57710	ENST00000367587.1	0	KIAA1614
chr1	182389029	182389347	319	*	CHC1376-CHC1375-CN007_D28_HNF1A_peak_1167	Promoter (<=1kb)	1	182386195	182389069	2875	2	2752	ENST00000475808.5	0	GLUL
chr1	182390389	182390760	372	*	CHC1376-CHC1375-CN007_D28_HNF1A_peak_1168	Promoter (<=1kb)	1	182382894	182390304	7411	2	2752	ENST00000491322.1	-85	GLUL
chr1	182391086	182391687	602	*	CHC1376-CHC1375-CN007_D28_HNF1A_peak_1169	Promoter (<=1kb)	1	182381704	182391346	9643	2	2752	ENST00000642379.1	0	GLUL
chr1	182839014	182839364	351	*	CHC1376-CHC1375-CN007_D28_HNF1A_peak_1176	Promoter (<=1kb)	1	182839369	182887751	48383	1	1660	ENST00000367549.3	-5	DHX9
chr1	182839655	182840349	695	*	CHC1376-CHC1375-CN007_D28_HNF1A_peak_1177	Promoter (<=1kb)	1	182839734	182854142	14409	1	1660	ENST00000483416.1	0	DHX9
chr1	182840540	182844457	3918	*	CHC1376-CHC1375-CN007_D28_HNF1A_peak_1178	Promoter (<=1kb)	1	182839734	182854142	14409	1	1660	ENST00000483416.1	806	DHX9
chr1	183110317	183110709	393	*	CHC1376-CHC1375-CN007_D28_HNF1A_peak_1182	Promoter (<=1kb)	1	183110581	183116986	6406	1	3915	ENST00000479499.1	0	LAMC1
chr1	183471783	183472211	429	*	CHC1376-CHC1375-CN007_D28_HNF1A_peak_1188	Promoter (<=1kb)	1	183472216	183529014	56799	1	9887	ENST00000440812.7	-5	SMG7
chr1	183652926	183653207	282	*	CHC1376-CHC1375-CN007_D28_HNF1A_peak_1189	Promoter (<=1kb)	1	183646404	183653313	6910	2	403314	ENST00000308641.5	106	APOBEC4
chr1	185311027	185316113	5087	*	CHC1376-CHC1375-CN007_D28_HNF1A_peak_1198	Promoter (<=1kb)	1	185307680	185311127	3448	2	10625	ENST00000367497.1	0	IVNS1ABP
chr1	186376438	186376832	395	*	CHC1376-CHC1375-CN007_D28_HNF1A_peak_1202	Promoter (<=1kb)	1	186375869	186421378	45510	1	54953	ENST00000287859.10	569	C1orf27
chr1	192808649	192809071	423	*	CHC1376-CHC1375-CN007_D28_HNF1A_peak_1215	Promoter (<=1kb)	1	192809039	192810899	1861	1	5997	ENST00000483295.1	0	RGS2
chr1	193059256	193059700	445	*	CHC1376-CHC1375-CN007_D28_HNF1A_peak_1216	Promoter (<=1kb)	1	193012250	193059496	47247	2	51377	ENST00000367455.8	0	UCHL5
chr1	193186229	193186771	543	*	CHC1376-CHC1375-CN007_D28_HNF1A_peak_1219	Promoter (<=1kb)	1	193186491	193251191	64701	1	79577	ENST00000649613.1	0	CDC73
chr1	200740159	200741121	963	*	CHC1376-CHC1375-CN007_D28_HNF1A_peak_1238	Promoter (<=1kb)	1	200739779	200860701	120923	1	23271	ENST00000236925.8	380	CAMSAP2
chr1	201377829	201378133	305	*	CHC1376-CHC1375-CN007_D28_HNF1A_peak_1245	Promoter (<=1kb)	1	201359034	201377762	18729	2	7139	ENST00000509001.5	-67	TNNT2
chr1	201383955	201384369	415	*	CHC1376-CHC1375-CN007_D28_HNF1A_peak_1246	Promoter (<=1kb)	1	201382686	201383573	888	2	3898	ENST00000488842.1	-382	LAD1
chr1	201829116	201829408	293	*	CHC1376-CHC1375-CN007_D28_HNF1A_peak_1259	Promoter (<=1kb)	1	201816854	201829218	12365	2	100873949	ENST00000421449.1	0	IPO9-AS1
chr1	201830092	201830419	328	*	CHC1376-CHC1375-CN007_D28_HNF1A_peak_1260	Promoter (<=1kb)	1	201688259	201829559	141301	2	100873949	ENST00000413035.5	-533	IPO9-AS1
chr1	202804024	202807044	3021	*	CHC1376-CHC1375-CN007_D28_HNF1A_peak_1275	Promoter (<=1kb)	1	202773217	202806751	33535	2	10765	ENST00000470573.5	0	KDM5B
chr1	202964719	202965221	503	*	CHC1376-CHC1375-CN007_D28_HNF1A_peak_1276	Promoter (<=1kb)	1	202961876	202965384	3509	2	51706	ENST00000497655.1	163	CYB5R1
chr1	203051871	203052385	515	*	CHC1376-CHC1375-CN007_D28_HNF1A_peak_1277	Promoter (<=1kb)	1	203051240	203076953	25714	1	8497	ENST00000599966.5	631	PPFIA4
chr1	203086116	203086406	291	*	CHC1376-CHC1375-CN007_D28_HNF1A_peak_1278	Promoter (<=1kb)	1	203083132	203086036	2905	2	4656	ENST00000241651.4	-80	MYOG
chr1	203861409	203862035	627	*	CHC1376-CHC1375-CN007_D28_HNF1A_peak_1286	Promoter (<=1kb)	1	203861603	203870081	8479	1	6635	ENST00000483099.5	0	SNRPE
chr1	203862145	203862808	664	*	CHC1376-CHC1375-CN007_D28_HNF1A_peak_1287	Promoter (<=1kb)	1	203861850	203865119	3270	1	6635	ENST00000469451.1	295	SNRPE
chr1	204359645	204359944	300	*	CHC1376-CHC1375-CN007_D28_HNF1A_peak_1289	Promoter (<=1kb)	1	204218851	204359916	141066	2	22874	ENST00000272203.7	0	PLEKHA6
chr1	204406786	204410815	4030	*	CHC1376-CHC1375-CN007_D28_HNF1A_peak_1291	Promoter (<=1kb)	1	204403387	204411791	8405	2	84919	ENST00000367188.4	976	PPP1R15B
chr1	204456917	204457410	494	*	CHC1376-CHC1375-CN007_D28_HNF1A_peak_1293	Promoter (<=1kb)	1	204454577	204456291	1715	2	5287	ENST00000496872.1	-626	PIK3C2B
chr1	204490132	204490413	282	*	CHC1376-CHC1375-CN007_D28_HNF1A_peak_1295	Promoter (<=1kb)	1	204422630	204490346	67717	2	5287	ENST00000424712.6	0	PIK3C2B
chr1	204491421	204491945	525	*	CHC1376-CHC1375-CN007_D28_HNF1A_peak_1296	Promoter (<=1kb)	1	204422628	204490424	67797	2	5287	ENST00000367187.7	-997	PIK3C2B
chr1	205041888	205042301	414	*	CHC1376-CHC1375-CN007_D28_HNF1A_peak_1308	Promoter (<=1kb)	1	205042937	205073107	30171	1	6900	ENST00000640352.1	-636	CNTN2
chr1	205057559	205057859	301	*	CHC1376-CHC1375-CN007_D28_HNF1A_peak_1311	Promoter (<=1kb)	1	205058383	205062335	3953	1	6900	ENST00000530117.5	-524	CNTN2
chr1	205122020	205122380	361	*	CHC1376-CHC1375-CN007_D28_HNF1A_peak_1312	Promoter (<=1kb)	1	205086142	205122015	35874	2	5929	ENST00000367164.1	-5	RBBP5
chr1	205747213	205749558	2346	*	CHC1376-CHC1375-CN007_D28_HNF1A_peak_1327	Promoter (<=1kb)	1	205712819	205750276	37458	2	64710	ENST00000367142.4	718	NUCKS1
chr1	207052798	207053200	403	*	CHC1376-CHC1375-CN007_D28_HNF1A_peak_1332	Promoter (<=1kb)	1	207043849	207052980	9132	2	55432	ENST00000367084.1	0	YOD1
chr1	208029787	208030082	296	*	CHC1376-CHC1375-CN007_D28_HNF1A_peak_1336	Promoter (<=1kb)	1	208026104	208030303	4200	2	5362	ENST00000483048.1	221	PLXNA2
chr1	208030547	208030828	282	*	CHC1376-CHC1375-CN007_D28_HNF1A_peak_1337	Promoter (<=1kb)	1	208026104	208030303	4200	2	5362	ENST00000483048.1	-244	PLXNA2
chr1	209783412	209783707	296	*	CHC1376-CHC1375-CN007_D28_HNF1A_peak_1349	Promoter (<=1kb)	1	209779208	209784559	5352	2	148304	ENST00000294811.2	852	C1orf74
chr1	209784514	209784804	291	*	CHC1376-CHC1375-CN007_D28_HNF1A_peak_1350	Promoter (<=1kb)	1	209779208	209784559	5352	2	148304	ENST00000294811.2	0	C1orf74
chr1	210237389	210237724	336	*	CHC1376-CHC1375-CN007_D28_HNF1A_peak_1353	Promoter (<=1kb)	1	210237282	210242165	4884	1	56256	ENST00000490620.5	107	SERTAD4
chr1	210439251	210439570	320	*	CHC1376-CHC1375-CN007_D28_HNF1A_peak_1356	Promoter (<=1kb)	1	210439583	210676296	236714	1	55733	ENST00000367009.2	-13	HHAT
chr1	211680604	211681020	417	*	CHC1376-CHC1375-CN007_D28_HNF1A_peak_1357	Promoter (<=1kb)	1	211681764	211687459	5696	1	91548	ENST00000421933.1	-744	NA
chr1	212034954	212035304	351	*	CHC1376-CHC1375-CN007_D28_HNF1A_peak_1358	Promoter (<=1kb)	1	211941356	212035520	94165	2	25896	ENST00000366992.7	216	INTS7
chr1	212859864	212860145	282	*	CHC1376-CHC1375-CN007_D28_HNF1A_peak_1364	Promoter (<=1kb)	1	212858916	212895334	36419	1	28982	ENST00000419102.1	948	FLVCR1
chr1	213015665	213015952	288	*	CHC1376-CHC1375-CN007_D28_HNF1A_peak_1369	Promoter (<=1kb)	1	212992182	213015826	23645	2	90806	ENST00000360506.6	0	ANGEL2
chr1	214602790	214603270	481	*	CHC1376-CHC1375-CN007_D28_HNF1A_peak_1374	Promoter (<=1kb)	1	214603195	214615190	11996	1	1063	ENST00000464322.5	0	CENPF
chr1	214603755	214604090	336	*	CHC1376-CHC1375-CN007_D28_HNF1A_peak_1375	Promoter (<=1kb)	1	214603484	214613893	10410	1	1063	ENST00000495259.1	271	CENPF
chr1	214604449	214605215	767	*	CHC1376-CHC1375-CN007_D28_HNF1A_peak_1376	Promoter (<=1kb)	1	214603484	214613893	10410	1	1063	ENST00000495259.1	965	CENPF
chr1	217631111	217631415	305	*	CHC1376-CHC1375-CN007_D28_HNF1A_peak_1380	Promoter (<=1kb)	1	217631324	217774424	143101	1	128153	ENST00000470448.5	0	SPATA17
chr1	219173601	219174018	418	*	CHC1376-CHC1375-CN007_D28_HNF1A_peak_1385	Promoter (<=1kb)	1	219173844	219212865	39022	1	127018	ENST00000366928.9	0	LYPLAL1
chr1	220046499	220046845	347	*	CHC1376-CHC1375-CN007_D28_HNF1A_peak_1389	Promoter (<=1kb)	1	219968601	220046658	78058	2	2058	ENST00000366923.7	0	EPRS
chr1	221742113	221742578	466	*	CHC1376-CHC1375-CN007_D28_HNF1A_peak_1396	Promoter (<=1kb)	1	221701424	221742176	40753	2	11221	ENST00000366899.3	0	DUSP10
chr1	222644081	222644373	293	*	CHC1376-CHC1375-CN007_D28_HNF1A_peak_1399	Promoter (<=1kb)	1	222644303	222665823	21521	1	375056	ENST00000340535.11	0	MIA3
chr1	224356722	224357015	294	*	CHC1376-CHC1375-CN007_D28_HNF1A_peak_1408	Promoter (<=1kb)	1	224356850	224379452	22603	1	29097	ENST00000465271.5	0	CNIH4
chr1	225422846	225423235	390	*	CHC1376-CHC1375-CN007_D28_HNF1A_peak_1412	Promoter (<=1kb)	1	225419725	225422427	2703	2	3930	ENST00000488632.1	-419	LBR
chr1	225650879	225652093	1215	*	CHC1376-CHC1375-CN007_D28_HNF1A_peak_1429	Promoter (<=1kb)	1	225496885	225652699	155815	2	55740	ENST00000635051.1	606	ENAH
chr1	225778396	225780749	2354	*	CHC1376-CHC1375-CN007_D28_HNF1A_peak_1431	Promoter (<=1kb)	1	225777935	225789524	11590	1	6726	ENST00000366838.1	461	SRP9
chr1	225999287	225999590	304	*	CHC1376-CHC1375-CN007_D28_HNF1A_peak_1434	Promoter (<=1kb)	1	225982702	225999331	16630	2	163859	ENST00000272091.7	0	SDE2
chr1	226063966	226064354	389	*	CHC1376-CHC1375-CN007_D28_HNF1A_peak_1435	Promoter (<=1kb)	1	226063977	226072001	8025	1	440926	ENST00000366813.1	0	NA
chr1	226064435	226068154	3720	*	CHC1376-CHC1375-CN007_D28_HNF1A_peak_1436	Promoter (<=1kb)	1	226063977	226072001	8025	1	440926	ENST00000366813.1	458	NA
chr1	226939899	226940215	317	*	CHC1376-CHC1375-CN007_D28_HNF1A_peak_1444	Promoter (<=1kb)	1	226940286	226987544	47259	1	56997	ENST00000366778.5	-71	COQ8A
chr1	227316923	227317368	446	*	CHC1376-CHC1375-CN007_D28_HNF1A_peak_1449	Promoter (<=1kb)	1	226989865	227317182	327318	2	8476	ENST00000366767.7	0	CDC42BPA
chr1	227317476	227317833	358	*	CHC1376-CHC1375-CN007_D28_HNF1A_peak_1450	Promoter (<=1kb)	1	226989865	227317714	327850	2	8476	ENST00000334218.9	0	CDC42BPA
chr1	227318514	227318795	282	*	CHC1376-CHC1375-CN007_D28_HNF1A_peak_1451	Promoter (<=1kb)	1	226989865	227318474	328610	2	8476	ENST00000366769.7	-40	CDC42BPA
chr1	227941952	227942463	512	*	CHC1376-CHC1375-CN007_D28_HNF1A_peak_1456	Promoter (<=1kb)	1	227941590	227941683	94	2	100847072	ENST00000584300.1	-269	MIR5008
chr1	228083099	228086107	3009	*	CHC1376-CHC1375-CN007_D28_HNF1A_peak_1457	Promoter (<=1kb)	1	228083137	228098122	14986	1	375	ENST00000478336.5	0	ARF1
chr1	228086605	228087204	600	*	CHC1376-CHC1375-CN007_D28_HNF1A_peak_1458	Promoter (<=1kb)	1	228088116	228097943	9828	1	375	ENST00000497165.5	-912	ARF1
chr1	228088165	228088510	346	*	CHC1376-CHC1375-CN007_D28_HNF1A_peak_1459	Promoter (<=1kb)	1	228088116	228097943	9828	1	375	ENST00000497165.5	49	ARF1
chr1	228090048	228090329	282	*	CHC1376-CHC1375-CN007_D28_HNF1A_peak_1460	Promoter (<=1kb)	1	228090488	228097453	6966	1	375	ENST00000490705.1	-159	ARF1
chr1	228165660	228166049	390	*	CHC1376-CHC1375-CN007_D28_HNF1A_peak_1461	Promoter (<=1kb)	1	228165815	228182257	16443	1	200205	ENST00000366711.3	0	IBA57
chr1	230336242	230336523	282	*	CHC1376-CHC1375-CN007_D28_HNF1A_peak_1475	Promoter (<=1kb)	1	230323542	230336295	12754	2	79605	ENST00000530424.1	0	PGBD5
chr1	230978852	230979143	292	*	CHC1376-CHC1375-CN007_D28_HNF1A_peak_1480	Promoter (<=1kb)	1	230978981	230997154	18174	1	64801	ENST00000497753.1	0	ARV1
chr1	231419482	231419790	309	*	CHC1376-CHC1375-CN007_D28_HNF1A_peak_1482	Promoter (<=1kb)	1	231366140	231420343	54204	2	54583	ENST00000476717.1	553	EGLN1
chr1	234606607	234607276	670	*	CHC1376-CHC1375-CN007_D28_HNF1A_peak_1497	Promoter (<=1kb)	1	234607231	234608094	864	2	359948	ENST00000491430.1	818	IRF2BP2
chr1	234610131	234610413	283	*	CHC1376-CHC1375-CN007_D28_HNF1A_peak_1498	Promoter (<=1kb)	1	234604269	234609525	5257	2	359948	ENST00000366610.7	-606	IRF2BP2
chr1	234723864	234724618	755	*	CHC1376-CHC1375-CN007_D28_HNF1A_peak_1501	Promoter (<=1kb)	1	234724042	234731643	7602	1	100506810	ENST00000437601.2	0	LINC01132
chr1	234969959	234970427	469	*	CHC1376-CHC1375-CN007_D28_HNF1A_peak_1506	Promoter (<=1kb)	1	234959666	234970062	10397	2	101927851	ENST00000451766.2	0	RP11-443B7.1
chr1	235126897	235127230	334	*	CHC1376-CHC1375-CN007_D28_HNF1A_peak_1510	Promoter (<=1kb)	1	235127803	235127937	135	2	677802	ENST00000384452.1	707	SNORA14B
chr1	235127403	235127745	343	*	CHC1376-CHC1375-CN007_D28_HNF1A_peak_1511	Promoter (<=1kb)	1	235127803	235127937	135	2	677802	ENST00000384452.1	192	SNORA14B
chr1	235323851	235327392	3542	*	CHC1376-CHC1375-CN007_D28_HNF1A_peak_1519	Promoter (<=1kb)	1	235327350	235343093	15744	1	9453	ENST00000488594.5	0	GGPS1
chr1	235328108	235328948	841	*	CHC1376-CHC1375-CN007_D28_HNF1A_peak_1520	Promoter (<=1kb)	1	235166895	235328219	161325	2	51742	ENST00000349213.7	0	ARID4B
chr1	235330501	235330962	462	*	CHC1376-CHC1375-CN007_D28_HNF1A_peak_1521	Promoter (<=1kb)	1	235330467	235448940	118474	1	6905	ENST00000645578.1	34	TBCE
chr1	235504465	235504761	297	*	CHC1376-CHC1375-CN007_D28_HNF1A_peak_1524	Promoter (<=1kb)	1	235449923	235504481	54559	2	148789	ENST00000366600.7	0	B3GALNT2
chr1	240091182	240091540	359	*	CHC1376-CHC1375-CN007_D28_HNF1A_peak_1537	Promoter (<=1kb)	1	240091880	240475189	383310	1	56776	ENST00000319653.13	-340	FMN2
chr1	241519723	241520038	316	*	CHC1376-CHC1375-CN007_D28_HNF1A_peak_1547	Promoter (<=1kb)	1	241497603	241519761	22159	2	2271	ENST00000366560.3	0	FH
chr1	243250573	243254160	3588	*	CHC1376-CHC1375-CN007_D28_HNF1A_peak_1558	Promoter (<=1kb)	1	243200777	243253320	52544	2	9859	ENST00000523424.5	0	CEP170
chr1	243255199	243255788	590	*	CHC1376-CHC1375-CN007_D28_HNF1A_peak_1559	Promoter (<=1kb)	1	243124428	243255321	130894	2	9859	ENST00000366543.5	0	CEP170
chr1	244047873	244048415	543	*	CHC1376-CHC1375-CN007_D28_HNF1A_peak_1566	Promoter (<=1kb)	1	244048939	244057472	8534	1	10472	ENST00000622512.1	-524	ZBTB18
chr1	244049237	244049533	297	*	CHC1376-CHC1375-CN007_D28_HNF1A_peak_1567	Promoter (<=1kb)	1	244048939	244057472	8534	1	10472	ENST00000622512.1	298	ZBTB18
chr1	244050214	244050738	525	*	CHC1376-CHC1375-CN007_D28_HNF1A_peak_1568	Promoter (<=1kb)	1	244051283	244057476	6194	1	10472	ENST00000358704.4	-545	ZBTB18
chr1	244050844	244053912	3069	*	CHC1376-CHC1375-CN007_D28_HNF1A_peak_1569	Promoter (<=1kb)	1	244051283	244057476	6194	1	10472	ENST00000358704.4	0	ZBTB18
chr1	244834777	244835316	540	*	CHC1376-CHC1375-CN007_D28_HNF1A_peak_1575	Promoter (<=1kb)	1	244835322	244845057	9736	1	116228	ENST00000411948.6	-6	COX20
chr1	244858523	244859058	536	*	CHC1376-CHC1375-CN007_D28_HNF1A_peak_1576	Promoter (<=1kb)	1	244856283	244859374	3092	2	3192	ENST00000483966.3	316	HNRNPU
chr1	244859325	244859946	622	*	CHC1376-CHC1375-CN007_D28_HNF1A_peak_1577	Promoter (<=1kb)	1	244856283	244859374	3092	2	3192	ENST00000483966.3	0	HNRNPU
chr1	244860246	244862985	2740	*	CHC1376-CHC1375-CN007_D28_HNF1A_peak_1578	Promoter (<=1kb)	1	244843124	244860461	17338	2	3192	ENST00000638230.1	0	HNRNPU
chr1	244863821	244864182	362	*	CHC1376-CHC1375-CN007_D28_HNF1A_peak_1579	Promoter (<=1kb)	1	244853939	244864091	10153	2	3192	ENST00000638475.1	0	HNRNPU
chr1	244969498	244970005	508	*	CHC1376-CHC1375-CN007_D28_HNF1A_peak_1580	Promoter (<=1kb)	1	244969705	245091789	122085	1	84288	ENST00000391837.7	0	EFCAB2
chr1	244970854	244971135	282	*	CHC1376-CHC1375-CN007_D28_HNF1A_peak_1581	Promoter (<=1kb)	1	244970423	245087581	117159	1	84288	ENST00000495271.5	431	EFCAB2
chr1	246566209	246566505	297	*	CHC1376-CHC1375-CN007_D28_HNF1A_peak_1587	Promoter (<=1kb)	1	246566444	246648235	81792	1	163882	ENST00000483271.1	0	CNST
chr1	246724033	246724376	344	*	CHC1376-CHC1375-CN007_D28_HNF1A_peak_1589	Promoter (<=1kb)	1	246724047	246768137	44091	1	51097	ENST00000366510.3	0	SCCPDH
chr1	247443668	247444045	378	*	CHC1376-CHC1375-CN007_D28_HNF1A_peak_1593	Promoter (<=1kb)	1	247443907	247448576	4670	1	114548	ENST00000532083.1	0	NLRP3
chr10	486132	486539	408	*	CHC1376-CHC1375-CN007_D28_HNF1A_peak_1597	Promoter (<=1kb)	10	274190	486558	212369	2	22982	ENST00000381496.7	19	DIP2C
chr10	931567	931848	282	*	CHC1376-CHC1375-CN007_D28_HNF1A_peak_1601	Promoter (<=1kb)	10	806914	931705	124792	2	23185	ENST00000612396.4	0	LARP4B
chr10	988433	988745	313	*	CHC1376-CHC1375-CN007_D28_HNF1A_peak_1602	Promoter (<=1kb)	10	988462	1010517	22056	1	23560	ENST00000491635.1	0	GTPBP4
chr10	1047568	1048541	974	*	CHC1376-CHC1375-CN007_D28_HNF1A_peak_1605	Promoter (<=1kb)	10	1042549	1048397	5849	2	3422	ENST00000427898.5	0	IDI1
chr10	1049042	1049411	370	*	CHC1376-CHC1375-CN007_D28_HNF1A_peak_1606	Promoter (<=1kb)	10	1039908	1049170	9263	2	3422	ENST00000381344.7	0	IDI1
chr10	3780227	3780508	282	*	CHC1376-CHC1375-CN007_D28_HNF1A_peak_1619	Promoter (<=1kb)	10	3779550	3780496	947	2	1316	ENST00000492125.1	0	KLF6
chr10	5413350	5413821	472	*	CHC1376-CHC1375-CN007_D28_HNF1A_peak_1623	Promoter (<=1kb)	10	5412551	5458463	45913	1	10276	ENST00000355029.8	799	NET1
chr10	5594571	5595189	619	*	CHC1376-CHC1375-CN007_D28_HNF1A_peak_1626	Promoter (<=1kb)	10	5594991	5596118	1128	2	105376382	ENST00000478294.1	929	RP13-463N16.6
chr10	5809396	5812578	3183	*	CHC1376-CHC1375-CN007_D28_HNF1A_peak_1631	Promoter (<=1kb)	10	5773842	5813387	39546	2	2665	ENST00000456041.5	809	GDI2
chr10	6088670	6089014	345	*	CHC1376-CHC1375-CN007_D28_HNF1A_peak_1635	Promoter (<=1kb)	10	6088987	6116880	27894	1	84991	ENST00000379888.8	0	RBM17
chr10	6163720	6164164	445	*	CHC1376-CHC1375-CN007_D28_HNF1A_peak_1636	Promoter (<=1kb)	10	6163833	6217177	53345	1	5209	ENST00000639949.1	0	PFKFB3
chr10	6203722	6204075	354	*	CHC1376-CHC1375-CN007_D28_HNF1A_peak_1637	Promoter (<=1kb)	10	6202932	6254644	51713	1	5209	ENST00000640683.1	790	PFKFB3
chr10	11017725	11018150	426	*	CHC1376-CHC1375-CN007_D28_HNF1A_peak_1649	Promoter (<=1kb)	10	11017923	11329053	311131	1	10659	ENST00000633077.1	0	CELF2
chr10	13889592	13889941	350	*	CHC1376-CHC1375-CN007_D28_HNF1A_peak_1667	Promoter (<=1kb)	10	13858847	13890658	31812	2	55691	ENST00000649246.1	717	FRMD4A
chr10	14074450	14074899	450	*	CHC1376-CHC1375-CN007_D28_HNF1A_peak_1669	Promoter (<=1kb)	10	14074284	14087605	13322	1	101928453	ENST00000451617.1	166	NA
chr10	14837909	14838410	502	*	CHC1376-CHC1375-CN007_D28_HNF1A_peak_1677	Promoter (<=1kb)	10	14819531	14837922	18392	2	441549	ENST00000378441.6	0	CDNF
chr10	14880874	14881333	460	*	CHC1376-CHC1375-CN007_D28_HNF1A_peak_1678	Promoter (<=1kb)	10	14881500	14903593	22094	1	79723	ENST00000358298.6	-167	SUV39H2
chr10	14881432	14882025	594	*	CHC1376-CHC1375-CN007_D28_HNF1A_peak_1679	Promoter (<=1kb)	10	14881500	14903593	22094	1	79723	ENST00000358298.6	0	SUV39H2
chr10	15140634	15141069	436	*	CHC1376-CHC1375-CN007_D28_HNF1A_peak_1680	Promoter (<=1kb)	10	15132817	15141353	8537	2	9397	ENST00000478580.1	284	NMT2
chr10	17229648	17229929	282	*	CHC1376-CHC1375-CN007_D28_HNF1A_peak_1685	Promoter (<=1kb)	10	17215196	17229985	14790	2	100507347	ENST00000605833.1	56	VIM-AS1
chr10	17230985	17232331	1347	*	CHC1376-CHC1375-CN007_D28_HNF1A_peak_1686	Promoter (<=1kb)	10	17230654	17234124	3471	1	7431	ENST00000637053.1	331	VIM
chr10	17643772	17644113	342	*	CHC1376-CHC1375-CN007_D28_HNF1A_peak_1688	Promoter (<=1kb)	10	17641284	17643878	2595	2	102723166	ENST00000563601.1	0	STAM-AS1
chr10	18660297	18662695	2399	*	CHC1376-CHC1375-CN007_D28_HNF1A_peak_1691	Promoter (<=1kb)	10	18659405	18681639	22235	1	221079	ENST00000377275.3	892	ARL5B
chr10	21495626	21495969	344	*	CHC1376-CHC1375-CN007_D28_HNF1A_peak_1703	Promoter (<=1kb)	10	21496562	21496641	80	2	100302129	ENST00000410139.1	672	MIR1915
chr10	21528740	21533736	4997	*	CHC1376-CHC1375-CN007_D28_HNF1A_peak_1711	Promoter (<=1kb)	10	21534165	21557182	23018	1	8028	ENST00000377100.7	-429	MLLT10
chr10	22003673	22004017	345	*	CHC1376-CHC1375-CN007_D28_HNF1A_peak_1713	Promoter (<=1kb)	10	21756537	22003725	247189	2	64215	ENST00000376980.7	0	DNAJC1
chr10	22315876	22316227	352	*	CHC1376-CHC1375-CN007_D28_HNF1A_peak_1715	Promoter (<=1kb)	10	22315974	22320308	4335	1	23412	ENST00000376836.7	0	COMMD3
chr10	24705318	24706848	1531	*	CHC1376-CHC1375-CN007_D28_HNF1A_peak_1735	Promoter (<=1kb)	10	24629996	24706630	76635	2	57584	ENST00000636842.1	0	ARHGAP21
chr10	24707593	24708823	1231	*	CHC1376-CHC1375-CN007_D28_HNF1A_peak_1736	Promoter (<=1kb)	10	24629996	24706630	76635	2	57584	ENST00000636842.1	-963	ARHGAP21
chr10	24719205	24721693	2489	*	CHC1376-CHC1375-CN007_D28_HNF1A_peak_1744	Promoter (<=1kb)	10	24629524	24721866	92343	2	57584	ENST00000416305.1	173	ARHGAP21
chr10	24722265	24722755	491	*	CHC1376-CHC1375-CN007_D28_HNF1A_peak_1745	Promoter (<=1kb)	10	24722012	24722760	749	2	57584	ENST00000463892.1	5	ARHGAP21
chr10	24722909	24723259	351	*	CHC1376-CHC1375-CN007_D28_HNF1A_peak_1746	Promoter (<=1kb)	10	24596822	24723240	126419	2	57584	ENST00000446003.5	0	ARHGAP21
chr10	25016227	25016566	340	*	CHC1376-CHC1375-CN007_D28_HNF1A_peak_1749	Promoter (<=1kb)	10	24981979	25016160	34182	2	219670	ENST00000496261.6	-67	ENKUR
chr10	27151984	27153728	1745	*	CHC1376-CHC1375-CN007_D28_HNF1A_peak_1752	Promoter (<=1kb)	10	27131859	27154226	22368	2	10730	ENST00000427324.5	498	YME1L1
chr10	27154068	27154449	382	*	CHC1376-CHC1375-CN007_D28_HNF1A_peak_1753	Promoter (<=1kb)	10	27110112	27154420	44309	2	10730	ENST00000613434.4	0	YME1L1
chr10	27242142	27242457	316	*	CHC1376-CHC1375-CN007_D28_HNF1A_peak_1754	Promoter (<=1kb)	10	27195217	27242130	46914	2	91452	ENST00000375905.8	-12	ACBD5
chr10	27503831	27504260	430	*	CHC1376-CHC1375-CN007_D28_HNF1A_peak_1755	Promoter (<=1kb)	10	27504174	27542237	38064	1	22931	ENST00000535776.5	0	RAB18
chr10	28282297	28282593	297	*	CHC1376-CHC1375-CN007_D28_HNF1A_peak_1760	Promoter (<=1kb)	10	28050993	28282138	231146	2	143098	ENST00000375732.5	-159	MPP7
chr10	28532746	28533027	282	*	CHC1376-CHC1375-CN007_D28_HNF1A_peak_1763	Promoter (<=1kb)	10	28532773	28535726	2954	1	51322	ENST00000526722.1	0	WAC
chr10	28534210	28535352	1143	*	CHC1376-CHC1375-CN007_D28_HNF1A_peak_1764	Promoter (<=1kb)	10	28535266	28619960	84695	1	51322	ENST00000628285.2	0	WAC
chr10	29646195	29646502	308	*	CHC1376-CHC1375-CN007_D28_HNF1A_peak_1767	Promoter (<=1kb)	10	29555090	29647255	92166	2	6840	ENST00000483758.1	753	SVIL
chr10	30348621	30348904	284	*	CHC1376-CHC1375-CN007_D28_HNF1A_peak_1775	Promoter (<=1kb)	10	30326564	30348977	22414	2	55149	ENST00000417581.1	73	MTPAP
chr10	31320516	31326708	6193	*	CHC1376-CHC1375-CN007_D28_HNF1A_peak_1788	Promoter (<=1kb)	10	31320547	31524007	203461	1	6935	ENST00000558655.5	0	ZEB1
chr10	31353877	31354203	327	*	CHC1376-CHC1375-CN007_D28_HNF1A_peak_1810	Promoter (<=1kb)	10	31355144	31461236	106093	1	6935	ENST00000493835.5	-941	ZEB1
chr10	31354799	31355209	411	*	CHC1376-CHC1375-CN007_D28_HNF1A_peak_1811	Promoter (<=1kb)	10	31355144	31461236	106093	1	6935	ENST00000493835.5	0	ZEB1
chr10	31382327	31382646	320	*	CHC1376-CHC1375-CN007_D28_HNF1A_peak_1820	Promoter (<=1kb)	10	31381723	31461180	79458	1	6935	ENST00000560909.2	604	ZEB1
chr10	32053630	32055502	1873	*	CHC1376-CHC1375-CN007_D28_HNF1A_peak_1835	Promoter (<=1kb)	10	32009010	32056431	47422	2	3799	ENST00000302418.4	929	KIF5B
chr10	32055671	32055960	290	*	CHC1376-CHC1375-CN007_D28_HNF1A_peak_1836	Promoter (<=1kb)	10	32009010	32056431	47422	2	3799	ENST00000302418.4	471	KIF5B
chr10	32373787	32377835	4049	*	CHC1376-CHC1375-CN007_D28_HNF1A_peak_1859	Promoter (<=1kb)	10	32377113	32378614	1502	2	80314	ENST00000462470.1	779	EPC1
chr10	32378090	32378417	328	*	CHC1376-CHC1375-CN007_D28_HNF1A_peak_1860	Promoter (<=1kb)	10	32377113	32378614	1502	2	80314	ENST00000462470.1	197	EPC1
chr10	32378937	32379294	358	*	CHC1376-CHC1375-CN007_D28_HNF1A_peak_1861	Promoter (<=1kb)	10	32267751	32378798	111048	2	80314	ENST00000375110.6	-139	EPC1
chr10	33333504	33333785	282	*	CHC1376-CHC1375-CN007_D28_HNF1A_peak_1863	Promoter (<=1kb)	10	33201018	33334382	133365	2	8829	ENST00000374823.9	597	NRP1
chr10	35195833	35196486	654	*	CHC1376-CHC1375-CN007_D28_HNF1A_peak_1879	Promoter (<=1kb)	10	35195865	35211433	15569	1	1390	ENST00000488741.5	0	CREM
chr10	35433963	35434321	359	*	CHC1376-CHC1375-CN007_D28_HNF1A_peak_1884	Promoter (<=1kb)	10	35434111	35501661	67551	1	219771	ENST00000470025.1	0	CCNY
chr10	43408935	43409230	296	*	CHC1376-CHC1375-CN007_D28_HNF1A_peak_1891	Promoter (<=1kb)	10	43386022	43409166	23145	2	3185	ENST00000337970.7	0	HNRNPF
chr10	44978746	44979031	286	*	CHC1376-CHC1375-CN007_D28_HNF1A_peak_1898	Promoter (<=1kb)	10	44970981	44978790	7810	2	11067	ENST00000496638.1	0	C10orf10
chr10	48308297	48309257	961	*	CHC1376-CHC1375-CN007_D28_HNF1A_peak_1904	Promoter (<=1kb)	10	48308216	48410328	102113	1	5599	ENST00000476134.1	81	MAPK8
chr10	50624415	50624896	482	*	CHC1376-CHC1375-CN007_D28_HNF1A_peak_1911	Promoter (<=1kb)	10	50624951	50641451	16501	1	104355295	ENST00000443374.6	-55	NA
chr10	51699499	51700204	706	*	CHC1376-CHC1375-CN007_D28_HNF1A_peak_1917	Promoter (<=1kb)	10	51695487	51699591	4105	2	23283	ENST00000331173.5	0	CSTF2T
chr10	58385213	58385530	318	*	CHC1376-CHC1375-CN007_D28_HNF1A_peak_1922	Promoter (<=1kb)	10	58385345	58395184	9840	1	7019	ENST00000373899.3	0	TFAM
chr10	59177787	59179780	1994	*	CHC1376-CHC1375-CN007_D28_HNF1A_peak_1924	Promoter (<=1kb)	10	59177258	59247774	70517	1	84457	ENST00000373878.3	529	PHYHIPL
chr10	60779047	60781160	2114	*	CHC1376-CHC1375-CN007_D28_HNF1A_peak_1930	Promoter (<=1kb)	10	60780153	60794852	14700	1	983	ENST00000373809.2	0	CDK1
chr10	62804581	62804877	297	*	CHC1376-CHC1375-CN007_D28_HNF1A_peak_1935	Promoter (<=1kb)	10	62804857	62808483	3627	1	84890	ENST00000373783.2	0	ADO
chr10	63132981	63133335	355	*	CHC1376-CHC1375-CN007_D28_HNF1A_peak_1937	Promoter (<=1kb)	10	63133247	63155031	21785	1	29982	ENST00000435510.6	0	NRBF2
chr10	63265455	63268222	2768	*	CHC1376-CHC1375-CN007_D28_HNF1A_peak_1939	Promoter (<=1kb)	10	63215424	63268875	53452	2	221037	ENST00000469152.5	653	JMJD1C
chr10	63269025	63269408	384	*	CHC1376-CHC1375-CN007_D28_HNF1A_peak_1940	Promoter (<=1kb)	10	63167348	63269187	101840	2	221037	ENST00000402544.5	0	JMJD1C
chr10	68072935	68073724	790	*	CHC1376-CHC1375-CN007_D28_HNF1A_peak_1957	Promoter (<=1kb)	10	67922484	68073097	150614	2	26091	ENST00000427635.6	0	HERC4
chr10	68332829	68339595	6767	*	CHC1376-CHC1375-CN007_D28_HNF1A_peak_1958	Promoter (<=1kb)	10	68336806	68342271	5466	1	3189	ENST00000481819.5	0	HNRNPH3
chr10	68720929	68721238	310	*	CHC1376-CHC1375-CN007_D28_HNF1A_peak_1962	Promoter (<=1kb)	10	68721012	68742408	21397	1	55749	ENST00000536391.5	0	CCAR1
chr10	68721785	68722343	559	*	CHC1376-CHC1375-CN007_D28_HNF1A_peak_1963	Promoter (<=1kb)	10	68721255	68791355	70101	1	55749	ENST00000540210.5	530	CCAR1
chr10	68988542	68988875	334	*	CHC1376-CHC1375-CN007_D28_HNF1A_peak_1964	Promoter (<=1kb)	10	68988721	69016946	28226	1	26128	ENST00000637101.1	0	KIF1BP
chr10	69877654	69878089	436	*	CHC1376-CHC1375-CN007_D28_HNF1A_peak_1969	Promoter (<=1kb)	10	69877296	69879427	2132	1	1305	ENST00000484990.1	358	COL13A1
chr10	71212494	71212802	309	*	CHC1376-CHC1375-CN007_D28_HNF1A_peak_1985	Promoter (<=1kb)	10	71212570	71302864	90295	1	219699	ENST00000335350.10	0	UNC5B
chr10	71851164	71851477	314	*	CHC1376-CHC1375-CN007_D28_HNF1A_peak_2000	Promoter (<=1kb)	10	71816298	71851375	35078	2	5660	ENST00000394936.7	0	PSAP
chr10	72088615	72089234	620	*	CHC1376-CHC1375-CN007_D28_HNF1A_peak_2002	Promoter (<=1kb)	10	72059035	72088773	29739	2	9806	ENST00000373109.6	0	SPOCK2
chr10	72273515	72273967	453	*	CHC1376-CHC1375-CN007_D28_HNF1A_peak_2005	Promoter (<=1kb)	10	72273920	72276036	2117	1	54541	ENST00000307365.3	0	DDIT4
chr10	72274178	72274600	423	*	CHC1376-CHC1375-CN007_D28_HNF1A_peak_2006	Promoter (<=1kb)	10	72274019	72274635	617	1	54541	ENST00000471240.1	159	DDIT4
chr10	72274704	72276112	1409	*	CHC1376-CHC1375-CN007_D28_HNF1A_peak_2007	Promoter (<=1kb)	10	72274019	72274635	617	1	54541	ENST00000471240.1	685	DDIT4
chr10	73096898	73097348	451	*	CHC1376-CHC1375-CN007_D28_HNF1A_peak_2016	Promoter (<=1kb)	10	73007224	73096974	89751	2	5033	ENST00000263556.3	0	P4HA1
chr10	73785302	73785583	282	*	CHC1376-CHC1375-CN007_D28_HNF1A_peak_2017	Promoter (<=1kb)	10	73785582	73801792	16211	1	23053	ENST00000604729.5	0	ZSWIM8
chr10	74150806	74151121	316	*	CHC1376-CHC1375-CN007_D28_HNF1A_peak_2019	Promoter (<=1kb)	10	74120255	74151063	30809	2	26985	ENST00000355264.8	0	AP3M1
chr10	74826128	74826423	296	*	CHC1376-CHC1375-CN007_D28_HNF1A_peak_2028	Promoter (<=1kb)	10	74826413	75032624	206212	1	23522	ENST00000648892.1	0	KAT6B
chr10	75111283	75111564	282	*	CHC1376-CHC1375-CN007_D28_HNF1A_peak_2033	Promoter (<=1kb)	10	75111471	75176831	65361	1	142891	ENST00000372690.7	0	SAMD8
chr10	75212104	75212407	304	*	CHC1376-CHC1375-CN007_D28_HNF1A_peak_2034	Promoter (<=1kb)	10	75211456	75219196	7741	1	7417	ENST00000413289.1	648	VDAC2
chr10	75400852	75401147	296	*	CHC1376-CHC1375-CN007_D28_HNF1A_peak_2039	Promoter (<=1kb)	10	75279726	75401246	121521	2	84858	ENST00000418818.6	99	ZNF503
chr10	75401951	75402647	697	*	CHC1376-CHC1375-CN007_D28_HNF1A_peak_2040	Promoter (<=1kb)	10	75397830	75401906	4077	2	84858	ENST00000372524.4	-45	ZNF503
chr10	76396030	76396440	411	*	CHC1376-CHC1375-CN007_D28_HNF1A_peak_2044	Promoter (<=1kb)	10	76396501	76557326	160826	1	83938	ENST00000468134.1	-61	C10orf11
chr10	77308366	77308805	440	*	CHC1376-CHC1375-CN007_D28_HNF1A_peak_2051	Promoter (<=1kb)	10	77249530	77309618	60089	2	3778	ENST00000639204.1	813	KCNMA1
chr10	77309123	77309577	455	*	CHC1376-CHC1375-CN007_D28_HNF1A_peak_2052	Promoter (<=1kb)	10	77249530	77309618	60089	2	3778	ENST00000639204.1	41	KCNMA1
chr10	78029412	78029794	383	*	CHC1376-CHC1375-CN007_D28_HNF1A_peak_2056	Promoter (<=1kb)	10	77975149	78029545	54397	2	11128	ENST00000372371.7	0	POLR3A
chr10	79068695	79069037	343	*	CHC1376-CHC1375-CN007_D28_HNF1A_peak_2069	Promoter (<=1kb)	10	79069035	79316519	247485	1	57178	ENST00000334512.9	0	ZMIZ1
chr10	89642596	89643014	419	*	CHC1376-CHC1375-CN007_D28_HNF1A_peak_2116	Promoter (<=1kb)	10	89582988	89643874	60887	2	53354	ENST00000322191.10	860	PANK1
chr10	91908888	91909200	313	*	CHC1376-CHC1375-CN007_D28_HNF1A_peak_2127	Promoter (<=1kb)	10	91906589	91909483	2895	2	143282	ENST00000311575.5	283	FGFBP3
chr10	91923554	91923848	295	*	CHC1376-CHC1375-CN007_D28_HNF1A_peak_2128	Promoter (<=1kb)	10	91923769	92030325	106557	1	9044	ENST00000265990.10	0	BTAF1
chr10	91924630	91925128	499	*	CHC1376-CHC1375-CN007_D28_HNF1A_peak_2129	Promoter (<=1kb)	10	91923769	92030325	106557	1	9044	ENST00000265990.10	861	BTAF1
chr10	92573802	92574166	365	*	CHC1376-CHC1375-CN007_D28_HNF1A_peak_2132	Promoter (<=1kb)	10	92451684	92574076	122393	2	3416	ENST00000265986.10	0	IDE
chr10	92593847	92594460	614	*	CHC1376-CHC1375-CN007_D28_HNF1A_peak_2133	Promoter (<=1kb)	10	92593286	92655395	62110	1	3832	ENST00000260731.4	561	KIF11
chr10	96585727	96586173	447	*	CHC1376-CHC1375-CN007_D28_HNF1A_peak_2148	Promoter (<=1kb)	10	96518121	96586594	68474	2	56889	ENST00000649367.1	421	TM9SF3
chr10	97292542	97292883	342	*	CHC1376-CHC1375-CN007_D28_HNF1A_peak_2158	Promoter (<=1kb)	10	97153046	97292637	139592	2	100533184	ENST00000479633.2	0	NA
chr10	97427153	97427663	511	*	CHC1376-CHC1375-CN007_D28_HNF1A_peak_2160	Promoter (<=1kb)	10	97427534	97432690	5157	1	5223	ENST00000467867.1	0	PGAM1
chr10	97428070	97429046	977	*	CHC1376-CHC1375-CN007_D28_HNF1A_peak_2161	Promoter (<=1kb)	10	97427534	97432690	5157	1	5223	ENST00000467867.1	536	PGAM1
chr10	97445953	97446234	282	*	CHC1376-CHC1375-CN007_D28_HNF1A_peak_2163	Promoter (<=1kb)	10	97436142	97446017	9876	2	51013	ENST00000370902.7	0	EXOSC1
chr10	100347516	100347992	477	*	CHC1376-CHC1375-CN007_D28_HNF1A_peak_2172	Promoter (<=1kb)	10	100347124	100364834	17711	1	6319	ENST00000370355.2	392	SCD
chr10	100528888	100529224	337	*	CHC1376-CHC1375-CN007_D28_HNF1A_peak_2177	Promoter (<=1kb)	10	100529072	100546581	17510	1	55662	ENST00000533589.6	0	HIF1AN
chr10	100535684	100536064	381	*	CHC1376-CHC1375-CN007_D28_HNF1A_peak_2178	Promoter (<=1kb)	10	100535859	100559998	24140	1	55662	ENST00000299163.6	0	HIF1AN
chr10	100912374	100912964	591	*	CHC1376-CHC1375-CN007_D28_HNF1A_peak_2181	Promoter (<=1kb)	10	100912569	100965136	52568	1	55719	ENST00000238961.8	0	SLF2
chr10	100997742	100998328	587	*	CHC1376-CHC1375-CN007_D28_HNF1A_peak_2182	Promoter (<=1kb)	10	100998348	101003694	5347	1	84445	ENST00000429732.5	-20	LZTS2
chr10	101353698	101354121	424	*	CHC1376-CHC1375-CN007_D28_HNF1A_peak_2186	Promoter (<=1kb)	10	101354033	101557319	203287	1	8945	ENST00000393441.8	0	BTRC
chr10	101587781	101588437	657	*	CHC1376-CHC1375-CN007_D28_HNF1A_peak_2189	Promoter (<=1kb)	10	101588288	101609668	21381	1	25911	ENST00000370151.8	0	DPCD
chr10	101814195	101817691	3497	*	CHC1376-CHC1375-CN007_D28_HNF1A_peak_2192	Promoter (<=1kb)	10	101803747	101817866	14120	2	10724	ENST00000429860.1	175	MGEA5
chr10	101818494	101818795	302	*	CHC1376-CHC1375-CN007_D28_HNF1A_peak_2193	Promoter (<=1kb)	10	101784443	101818465	34023	2	10724	ENST00000439817.5	-29	MGEA5
chr10	102113757	102114101	345	*	CHC1376-CHC1375-CN007_D28_HNF1A_peak_2195	Promoter (<=1kb)	10	102107560	102114946	7387	2	8861	ENST00000361198.9	845	LDB1
chr10	102132495	102133088	594	*	CHC1376-CHC1375-CN007_D28_HNF1A_peak_2198	Promoter (<=1kb)	10	102132994	102150331	17338	1	23082	ENST00000413464.6	0	PPRC1
chr10	102432482	102432763	282	*	CHC1376-CHC1375-CN007_D28_HNF1A_peak_2201	Promoter (<=1kb)	10	102423245	102432661	9417	2	79004	ENST00000369937.4	0	CUEDC2
chr10	102485364	102485732	369	*	CHC1376-CHC1375-CN007_D28_HNF1A_peak_2202	Promoter (<=1kb)	10	102480795	102484374	3580	2	10121	ENST00000494549.1	-990	ACTR1A
chr10	102502741	102503065	325	*	CHC1376-CHC1375-CN007_D28_HNF1A_peak_2204	Promoter (<=1kb)	10	102479229	102502711	23483	2	10121	ENST00000369905.8	-30	ACTR1A
chr10	102644644	102645516	873	*	CHC1376-CHC1375-CN007_D28_HNF1A_peak_2205	Promoter (<=1kb)	10	102644837	102657908	13072	1	81603	ENST00000642664.1	0	TRIM8
chr10	102646013	102646402	390	*	CHC1376-CHC1375-CN007_D28_HNF1A_peak_2206	Promoter (<=1kb)	10	102645697	102656828	11132	1	81603	ENST00000646349.1	316	TRIM8
chr10	102647897	102648325	429	*	CHC1376-CHC1375-CN007_D28_HNF1A_peak_2208	Promoter (<=1kb)	10	102649212	102656969	7758	1	81603	ENST00000487927.6	-887	TRIM8
chr10	102648717	102649669	953	*	CHC1376-CHC1375-CN007_D28_HNF1A_peak_2209	Promoter (<=1kb)	10	102649212	102656969	7758	1	81603	ENST00000487927.6	0	TRIM8
chr10	102776918	102777476	559	*	CHC1376-CHC1375-CN007_D28_HNF1A_peak_2211	Promoter (<=1kb)	10	102776249	102816267	40019	1	54838	ENST00000369889.5	669	WBP1L
chr10	102854129	102854578	450	*	CHC1376-CHC1375-CN007_D28_HNF1A_peak_2212	Promoter (<=1kb)	10	102854272	102901899	47628	1	100528007	ENST00000299353.6	0	NA
chr10	102917420	102917701	282	*	CHC1376-CHC1375-CN007_D28_HNF1A_peak_2213	Promoter (<=1kb)	10	102918293	103090221	171929	1	54805	ENST00000369878.8	-592	CNNM2
chr10	103277496	103277792	297	*	CHC1376-CHC1375-CN007_D28_HNF1A_peak_2215	Promoter (<=1kb)	10	103277163	103290351	13189	1	9118	ENST00000369849.8	333	INA
chr10	103396278	103396656	379	*	CHC1376-CHC1375-CN007_D28_HNF1A_peak_2219	Promoter (<=1kb)	10	103396626	103446281	49656	1	22984	ENST00000649849.1	0	PDCD11
chr10	104121658	104122189	532	*	CHC1376-CHC1375-CN007_D28_HNF1A_peak_2224	Promoter (<=1kb)	10	104122058	104123363	1306	1	119392	ENST00000463224.5	0	SFR1
chr10	104338439	104338786	348	*	CHC1376-CHC1375-CN007_D28_HNF1A_peak_2226	Promoter (<=1kb)	10	104312157	104338448	26292	2	85450	ENST00000647721.1	0	ITPRIP
chr10	110568711	110569402	692	*	CHC1376-CHC1375-CN007_D28_HNF1A_peak_2236	Promoter (<=1kb)	10	110568327	110582006	13680	1	9126	ENST00000462899.1	384	SMC3
chr10	114304910	114305193	284	*	CHC1376-CHC1375-CN007_D28_HNF1A_peak_2251	Promoter (<=1kb)	10	114300516	114305133	4618	2	84632	ENST00000486300.1	0	AFAP1L2
chr10	116849296	116849725	430	*	CHC1376-CHC1375-CN007_D28_HNF1A_peak_2262	Promoter (<=1kb)	10	116828764	116849701	20938	2	259217	ENST00000453491.3	0	HSPA12A
chr10	118014109	118014438	330	*	CHC1376-CHC1375-CN007_D28_HNF1A_peak_2271	Promoter (<=1kb)	10	118005756	118015110	9355	2	22841	ENST00000476207.1	672	RAB11FIP2
chr10	119377548	119377940	393	*	CHC1376-CHC1375-CN007_D28_HNF1A_peak_2285	Promoter (<=1kb)	10	119377972	119378043	72	1	100616398	ENST00000580598.1	-32	MIR4681
chr10	119593395	119594144	750	*	CHC1376-CHC1375-CN007_D28_HNF1A_peak_2287	Promoter (<=1kb)	10	119575425	119593513	18089	2	7073	ENST00000470781.5	0	TIAL1
chr10	119594400	119594773	374	*	CHC1376-CHC1375-CN007_D28_HNF1A_peak_2288	Promoter (<=1kb)	10	119575425	119593513	18089	2	7073	ENST00000470781.5	-887	TIAL1
chr10	119595326	119595663	338	*	CHC1376-CHC1375-CN007_D28_HNF1A_peak_2289	Promoter (<=1kb)	10	119571802	119596495	24694	2	7073	ENST00000369093.6	832	TIAL1
chr10	119871800	119872233	434	*	CHC1376-CHC1375-CN007_D28_HNF1A_peak_2292	Promoter (<=1kb)	10	119829404	119872754	43351	2	79892	ENST00000360003.7	521	MCMBP
chr10	120851083	120851379	297	*	CHC1376-CHC1375-CN007_D28_HNF1A_peak_2298	Promoter (<=1kb)	10	120761812	120851179	89368	2	283089	ENST00000628194.2	0	WDR11-AS1
chr10	122164298	122164579	282	*	CHC1376-CHC1375-CN007_D28_HNF1A_peak_2310	Promoter (<=1kb)	10	122163844	122254538	90695	1	10579	ENST00000260733.7	454	TACC2
chr10	122954143	122954424	282	*	CHC1376-CHC1375-CN007_D28_HNF1A_peak_2312	Promoter (<=1kb)	10	122954381	122990390	36010	1	118672	ENST00000465232.5	0	PSTK
chr10	125157669	125158587	919	*	CHC1376-CHC1375-CN007_D28_HNF1A_peak_2328	Promoter (<=1kb)	10	124989225	125158716	169492	2	1488	ENST00000531469.5	129	CTBP2
chr10	125823396	125823677	282	*	CHC1376-CHC1375-CN007_D28_HNF1A_peak_2331	Promoter (<=1kb)	10	125823546	125836553	13008	1	56647	ENST00000278100.10	0	BCCIP
chr10	128069251	128069556	306	*	CHC1376-CHC1375-CN007_D28_HNF1A_peak_2344	Promoter (<=1kb)	10	128068382	128072682	4301	1	5791	ENST00000463727.1	869	PTPRE
chr10	129962723	129963120	398	*	CHC1376-CHC1375-CN007_D28_HNF1A_peak_2378	Promoter (<=1kb)	10	129835283	129963841	128559	2	253738	ENST00000368648.7	721	EBF3
chr10	131980867	131981414	548	*	CHC1376-CHC1375-CN007_D28_HNF1A_peak_2393	Promoter (<=1kb)	10	131968228	131981923	13696	2	664	ENST00000540159.3	509	BNIP3
chr10	132247950	132248441	492	*	CHC1376-CHC1375-CN007_D28_HNF1A_peak_2396	Promoter (<=1kb)	10	132207492	132249108	41617	2	282974	ENST00000462160.5	667	STK32C
chr10	132765465	132765945	481	*	CHC1376-CHC1375-CN007_D28_HNF1A_peak_2406	Promoter (<=1kb)	10	132765824	132782405	16582	1	3632	ENST00000445580.1	0	INPP5A
chr10	133336020	133336353	334	*	CHC1376-CHC1375-CN007_D28_HNF1A_peak_2415	Promoter (<=1kb)	10	133327427	133336872	9446	2	50632	ENST00000368555.3	519	CALY
chr11	577019	577874	856	*	CHC1376-CHC1375-CN007_D28_HNF1A_peak_2417	Promoter (<=1kb)	11	576521	611964	35444	1	57661	ENST00000533464.5	498	PHRF1
chr11	695632	695924	293	*	CHC1376-CHC1375-CN007_D28_HNF1A_peak_2419	Promoter (<=1kb)	11	695643	704129	8487	1	283232	ENST00000397512.7	0	TMEM80
chr11	830696	831136	441	*	CHC1376-CHC1375-CN007_D28_HNF1A_peak_2421	Promoter (<=1kb)	11	830485	831780	1296	1	283229	ENST00000526531.1	211	CRACR2B
chr11	995784	996066	283	*	CHC1376-CHC1375-CN007_D28_HNF1A_peak_2425	Promoter (<=1kb)	11	996064	1009216	13153	1	161	ENST00000525891.5	0	AP2A2
chr11	1005608	1006220	613	*	CHC1376-CHC1375-CN007_D28_HNF1A_peak_2426	Promoter (<=1kb)	11	1006544	1008282	1739	1	161	ENST00000529427.1	-324	AP2A2
chr11	1009830	1010241	412	*	CHC1376-CHC1375-CN007_D28_HNF1A_peak_2427	Promoter (<=1kb)	11	1009355	1010237	883	1	161	ENST00000528816.1	475	AP2A2
chr11	1630314	1630612	299	*	CHC1376-CHC1375-CN007_D28_HNF1A_peak_2432	Promoter (<=1kb)	11	1629775	1630707	933	1	439915	ENST00000399676.3	539	KRTAP5-5
chr11	1870553	1870835	283	*	CHC1376-CHC1375-CN007_D28_HNF1A_peak_2433	Promoter (<=1kb)	11	1870886	1886866	15981	1	4046	ENST00000417766.5	-51	LSP1
chr11	2141693	2141996	304	*	CHC1376-CHC1375-CN007_D28_HNF1A_peak_2436	Promoter (<=1kb)	11	2132500	2141238	8739	2	3481	ENST00000434045.6	-455	IGF2
chr11	2159700	2160150	451	*	CHC1376-CHC1375-CN007_D28_HNF1A_peak_2437	Promoter (<=1kb)	11	2159852	2160971	1120	2	3630	ENST00000512523.1	821	INS
chr11	2160658	2161388	731	*	CHC1376-CHC1375-CN007_D28_HNF1A_peak_2438	Promoter (<=1kb)	11	2159779	2161204	1426	2	3630	ENST00000397262.5	0	INS
chr11	2162036	2162414	379	*	CHC1376-CHC1375-CN007_D28_HNF1A_peak_2439	Promoter (<=1kb)	11	2159779	2161341	1563	2	3630	ENST00000381330.4	-695	INS
chr11	2400222	2400783	562	*	CHC1376-CHC1375-CN007_D28_HNF1A_peak_2443	Promoter (<=1kb)	11	2400488	2403878	3391	1	10078	ENST00000380996.9	0	TSSC4
chr11	2869157	2869438	282	*	CHC1376-CHC1375-CN007_D28_HNF1A_peak_2453	Promoter (<=1kb)	11	2870033	2872105	2073	1	55539	ENST00000441418.2	-595	KCNQ1DN
chr11	2883126	2884027	902	*	CHC1376-CHC1375-CN007_D28_HNF1A_peak_2455	Promoter (<=1kb)	11	2883675	2884701	1027	2	1028	ENST00000471157.2	674	CDKN1C
chr11	2988187	2990929	2743	*	CHC1376-CHC1375-CN007_D28_HNF1A_peak_2457	Promoter (<=1kb)	11	2971450	2989268	17819	2	4676	ENST00000530064.5	0	NAP1L4
chr11	3378887	3379510	624	*	CHC1376-CHC1375-CN007_D28_HNF1A_peak_2459	Promoter (<=1kb)	11	3339261	3379133	39873	2	7748	ENST00000528796.5	0	ZNF195
chr11	4187425	4187754	330	*	CHC1376-CHC1375-CN007_D28_HNF1A_peak_2461	Promoter (<=1kb)	11	4187140	4202655	15516	1	100506082	ENST00000525365.1	285	RP11-23F23.2
chr11	6234713	6235137	425	*	CHC1376-CHC1375-CN007_D28_HNF1A_peak_2462	Promoter (<=1kb)	11	6234765	6241991	7227	1	1262	ENST00000533426.5	0	CNGA4
chr11	7987001	7987294	294	*	CHC1376-CHC1375-CN007_D28_HNF1A_peak_2465	Promoter (<=1kb)	11	7987320	7996169	8850	1	8665	ENST00000309828.4	-26	EIF3F
chr11	8682685	8682970	286	*	CHC1376-CHC1375-CN007_D28_HNF1A_peak_2469	Promoter (<=1kb)	11	8682788	8683779	992	1	6157	ENST00000529227.5	0	RPL27A
chr11	8708950	8709318	369	*	CHC1376-CHC1375-CN007_D28_HNF1A_peak_2470	Promoter (<=1kb)	11	8693899	8708081	14183	2	6764	ENST00000534278.5	-869	ST5
chr11	8810633	8810925	293	*	CHC1376-CHC1375-CN007_D28_HNF1A_peak_2471	Promoter (<=1kb)	11	8693352	8810840	117489	2	6764	ENST00000313726.10	0	ST5
chr11	8832794	8833346	553	*	CHC1376-CHC1375-CN007_D28_HNF1A_peak_2473	Promoter (<=1kb)	11	8731133	8831939	100807	2	6764	ENST00000526828.5	-855	ST5
chr11	9575190	9575566	377	*	CHC1376-CHC1375-CN007_D28_HNF1A_peak_2476	Promoter (<=1kb)	11	9575490	9581487	5998	1	7465	ENST00000524549.1	0	WEE1
chr11	9575757	9576653	897	*	CHC1376-CHC1375-CN007_D28_HNF1A_peak_2477	Promoter (<=1kb)	11	9575490	9581487	5998	1	7465	ENST00000524549.1	267	WEE1
chr11	9576888	9577264	377	*	CHC1376-CHC1375-CN007_D28_HNF1A_peak_2478	Promoter (<=1kb)	11	9577785	9586581	8797	1	7465	ENST00000524612.5	-521	WEE1
chr11	10454756	10455193	438	*	CHC1376-CHC1375-CN007_D28_HNF1A_peak_2482	Promoter (<=1kb)	11	10455320	10507126	51807	1	272	ENST00000396553.6	-127	AMPD3
chr11	10456489	10457087	599	*	CHC1376-CHC1375-CN007_D28_HNF1A_peak_2483	Promoter (<=1kb)	11	10456186	10506111	49926	1	272	ENST00000528723.5	303	AMPD3
chr11	10750971	10751271	301	*	CHC1376-CHC1375-CN007_D28_HNF1A_peak_2485	Promoter (<=1kb)	11	10750987	10779743	28757	1	9646	ENST00000361367.6	0	CTR9
chr11	10806469	10808712	2244	*	CHC1376-CHC1375-CN007_D28_HNF1A_peak_2486	Promoter (<=1kb)	11	10797050	10807973	10924	2	1982	ENST00000526148.5	0	EIF4G2
chr11	10855088	10856867	1780	*	CHC1376-CHC1375-CN007_D28_HNF1A_peak_2487	Promoter (<=1kb)	11	10812074	10856218	44145	2	58486	ENST00000525350.5	0	ZBED5
chr11	10858014	10858470	457	*	CHC1376-CHC1375-CN007_D28_HNF1A_peak_2488	Promoter (<=1kb)	11	10849897	10858073	8177	2	58486	ENST00000533925.5	0	ZBED5
chr11	11979136	11979440	305	*	CHC1376-CHC1375-CN007_D28_HNF1A_peak_2499	Promoter (<=1kb)	11	11965873	11979916	14044	2	27122	ENST00000525927.5	476	DKK3
chr11	12676424	12676843	420	*	CHC1376-CHC1375-CN007_D28_HNF1A_peak_2505	Promoter (<=1kb)	11	12675503	12939065	263563	1	7003	ENST00000527575.5	921	TEAD1
chr11	13669683	13670011	329	*	CHC1376-CHC1375-CN007_D28_HNF1A_peak_2516	Promoter (<=1kb)	11	13668711	13713084	44374	1	84188	ENST00000532701.1	972	FAR1
chr11	14342844	14343303	460	*	CHC1376-CHC1375-CN007_D28_HNF1A_peak_2521	Promoter (<=1kb)	11	14279397	14342094	62698	2	22800	ENST00000531807.5	-750	RRAS2
chr11	14499724	14500039	316	*	CHC1376-CHC1375-CN007_D28_HNF1A_peak_2523	Promoter (<=1kb)	11	14457506	14499852	42347	2	1315	ENST00000249923.7	0	COPB1
chr11	14519434	14519715	282	*	CHC1376-CHC1375-CN007_D28_HNF1A_peak_2524	Promoter (<=1kb)	11	14514342	14520072	5731	2	5682	ENST00000526443.5	357	PSMA1
chr11	16403164	16403453	290	*	CHC1376-CHC1375-CN007_D28_HNF1A_peak_2530	Promoter (<=1kb)	11	15972708	16402863	430156	2	55553	ENST00000528429.5	-301	SOX6
chr11	16739421	16739982	562	*	CHC1376-CHC1375-CN007_D28_HNF1A_peak_2531	Promoter (<=1kb)	11	16738659	16748591	9933	1	10944	ENST00000525256.1	762	C11orf58
chr11	17077630	17078031	402	*	CHC1376-CHC1375-CN007_D28_HNF1A_peak_2534	Promoter (<=1kb)	11	17074389	17077666	3278	2	6207	ENST00000228140.6	0	RPS13
chr11	18395837	18396268	432	*	CHC1376-CHC1375-CN007_D28_HNF1A_peak_2537	Promoter (<=1kb)	11	18396266	18408218	11953	1	3939	ENST00000540430.5	0	LDHA
chr11	18588634	18588955	322	*	CHC1376-CHC1375-CN007_D28_HNF1A_peak_2538	Promoter (<=1kb)	11	18588781	18603918	15138	1	100506540	ENST00000636313.1	0	NA
chr11	22192970	22193251	282	*	CHC1376-CHC1375-CN007_D28_HNF1A_peak_2549	Promoter (<=1kb)	11	22193176	22283357	90182	1	203859	ENST00000324559.8	0	ANO5
chr11	22342130	22342413	284	*	CHC1376-CHC1375-CN007_D28_HNF1A_peak_2554	Promoter (<=1kb)	11	22342977	22360965	17989	1	57084	ENST00000534115.1	-564	SLC17A6
chr11	22491729	22492285	557	*	CHC1376-CHC1375-CN007_D28_HNF1A_peak_2560	Promoter (<=1kb)	11	22445688	22492019	46332	2	102723378	ENST00000532380.1	0	LINC01495
chr11	26473603	26473886	284	*	CHC1376-CHC1375-CN007_D28_HNF1A_peak_2566	Promoter (<=1kb)	11	26473902	26660820	186919	1	63982	ENST00000531568.1	-16	ANO3
chr11	28109313	28109677	365	*	CHC1376-CHC1375-CN007_D28_HNF1A_peak_2575	Promoter (<=1kb)	11	28110166	28527041	416876	1	196074	ENST00000532947.2	-489	METTL15
chr11	33039139	33039504	366	*	CHC1376-CHC1375-CN007_D28_HNF1A_peak_2583	Promoter (<=1kb)	11	33039417	33044112	4696	1	55346	ENST00000532687.5	0	TCP11L1
chr11	33159697	33160692	996	*	CHC1376-CHC1375-CN007_D28_HNF1A_peak_2588	Promoter (<=1kb)	11	33134413	33161421	27009	2	1479	ENST00000526480.1	729	CSTF3
chr11	33160791	33161564	774	*	CHC1376-CHC1375-CN007_D28_HNF1A_peak_2589	Promoter (<=1kb)	11	33084584	33161465	76882	2	1479	ENST00000323959.8	0	CSTF3
chr11	33185720	33186177	458	*	CHC1376-CHC1375-CN007_D28_HNF1A_peak_2590	Promoter (<=1kb)	11	33186820	33191598	4779	1	338739	ENST00000647623.1	-643	CSTF3-AS1
chr11	33258460	33258741	282	*	CHC1376-CHC1375-CN007_D28_HNF1A_peak_2591	Promoter (<=1kb)	11	33258331	33357020	98690	1	10114	ENST00000456517.2	129	HIPK3
chr11	34051357	34051667	311	*	CHC1376-CHC1375-CN007_D28_HNF1A_peak_2597	Promoter (<=1kb)	11	34051683	34101156	49474	1	4076	ENST00000341394.8	-16	CAPRIN1
chr11	34053153	34057518	4366	*	CHC1376-CHC1375-CN007_D28_HNF1A_peak_2598	Promoter (<=1kb)	11	34053451	34076415	22965	1	4076	ENST00000526494.5	0	CAPRIN1
chr11	34105229	34105850	622	*	CHC1376-CHC1375-CN007_D28_HNF1A_peak_2606	Promoter (<=1kb)	11	34105602	34146910	41309	1	55226	ENST00000257829.7	0	NAT10
chr11	34106021	34106302	282	*	CHC1376-CHC1375-CN007_D28_HNF1A_peak_2607	Promoter (<=1kb)	11	34106029	34108833	2805	1	55226	ENST00000531723.1	0	NAT10
chr11	34357791	34358246	456	*	CHC1376-CHC1375-CN007_D28_HNF1A_peak_2608	Promoter (<=1kb)	11	34150988	34358008	207021	2	25841	ENST00000435224.2	0	ABTB2
chr11	34916221	34916502	282	*	CHC1376-CHC1375-CN007_D28_HNF1A_peak_2612	Promoter (<=1kb)	11	34882295	34916499	34205	2	51074	ENST00000395787.3	0	APIP
chr11	34917418	34917737	320	*	CHC1376-CHC1375-CN007_D28_HNF1A_peak_2613	Promoter (<=1kb)	11	34916641	34960504	43864	1	8050	ENST00000533262.1	777	PDHX
chr11	43311748	43312070	323	*	CHC1376-CHC1375-CN007_D28_HNF1A_peak_2638	Promoter (<=1kb)	11	43311963	43342676	30714	1	8539	ENST00000534695.5	0	API5
chr11	43941634	43941933	300	*	CHC1376-CHC1375-CN007_D28_HNF1A_peak_2641	Promoter (<=1kb)	11	43942505	43944338	1834	1	387763	ENST00000528572.1	-572	C11orf96
chr11	44207270	44207573	304	*	CHC1376-CHC1375-CN007_D28_HNF1A_peak_2642	Promoter (<=1kb)	11	44206865	44244301	37437	1	2132	ENST00000528159.1	405	EXT2
chr11	47153120	47153604	485	*	CHC1376-CHC1375-CN007_D28_HNF1A_peak_2666	Promoter (<=1kb)	11	47154395	47157979	3585	1	79096	ENST00000525953.5	-791	C11orf49
chr11	47176157	47176493	337	*	CHC1376-CHC1375-CN007_D28_HNF1A_peak_2667	Promoter (<=1kb)	11	47173759	47176784	3026	2	84364	ENST00000529439.5	291	ARFGAP2
chr11	47176671	47177052	382	*	CHC1376-CHC1375-CN007_D28_HNF1A_peak_2668	Promoter (<=1kb)	11	47165215	47176859	11645	2	84364	ENST00000395449.7	0	ARFGAP2
chr11	47767285	47767587	303	*	CHC1376-CHC1375-CN007_D28_HNF1A_peak_2674	Promoter (<=1kb)	11	47716517	47767301	50785	2	23360	ENST00000263773.9	0	FNBP4
chr11	57669105	57669471	367	*	CHC1376-CHC1375-CN007_D28_HNF1A_peak_2682	Promoter (<=1kb)	11	57668450	57672413	3964	1	25921	ENST00000527090.1	655	ZDHHC5
chr11	57712314	57712595	282	*	CHC1376-CHC1375-CN007_D28_HNF1A_peak_2683	Promoter (<=1kb)	11	57703714	57712323	8610	2	219541	ENST00000337672.8	0	MED19
chr11	57741198	57741504	307	*	CHC1376-CHC1375-CN007_D28_HNF1A_peak_2685	Promoter (<=1kb)	11	57741250	57743411	2162	1	280636	ENST00000622257.4	0	C11orf31
chr11	57761478	57762481	1004	*	CHC1376-CHC1375-CN007_D28_HNF1A_peak_2686	Promoter (<=1kb)	11	57761797	57819178	57382	1	1500	ENST00000358694.10	0	CTNND1
chr11	57762622	57764345	1724	*	CHC1376-CHC1375-CN007_D28_HNF1A_peak_2687	Promoter (<=1kb)	11	57763853	57791490	27638	1	1500	ENST00000524579.1	0	CTNND1
chr11	57764454	57765234	781	*	CHC1376-CHC1375-CN007_D28_HNF1A_peak_2688	Promoter (<=1kb)	11	57763853	57791490	27638	1	1500	ENST00000524579.1	601	CTNND1
chr11	58579925	58581170	1246	*	CHC1376-CHC1375-CN007_D28_HNF1A_peak_2695	Promoter (<=1kb)	11	58579172	58624566	45395	1	386607	ENST00000389919.8	753	NA
chr11	59171478	59171842	365	*	CHC1376-CHC1375-CN007_D28_HNF1A_peak_2696	Promoter (<=1kb)	11	59171430	59204909	33480	1	23220	ENST00000532982.5	48	DTX4
chr11	60946846	60947215	370	*	CHC1376-CHC1375-CN007_D28_HNF1A_peak_2699	Promoter (<=1kb)	11	60943506	60946766	3261	2	51296	ENST00000540272.1	-80	SLC15A3
chr11	61430658	61431031	374	*	CHC1376-CHC1375-CN007_D28_HNF1A_peak_2701	Promoter (<=1kb)	11	61430150	61482398	52249	1	54949	ENST00000543044.2	508	SDHAF2
chr11	61508985	61509503	519	*	CHC1376-CHC1375-CN007_D28_HNF1A_peak_2703	Promoter (<=1kb)	11	61508800	61511018	2219	1	390205	ENST00000378075.3	185	LRRC10B
chr11	61816828	61817121	294	*	CHC1376-CHC1375-CN007_D28_HNF1A_peak_2707	Promoter (<=1kb)	11	61799625	61817162	17538	2	3992	ENST00000350997.11	41	FADS1
chr11	61829332	61831114	1783	*	CHC1376-CHC1375-CN007_D28_HNF1A_peak_2708	Promoter (<=1kb)	11	61810826	61829318	18493	2	3992	ENST00000421879.5	-14	FADS1
chr11	61966162	61966898	737	*	CHC1376-CHC1375-CN007_D28_HNF1A_peak_2713	Promoter (<=1kb)	11	61964601	61967166	2566	2	2495	ENST00000532601.1	268	FTH1
chr11	62622084	62622397	314	*	CHC1376-CHC1375-CN007_D28_HNF1A_peak_2714	Promoter (<=1kb)	11	62615296	62622175	6880	2	26229	ENST00000265471.9	0	B3GAT3
chr11	62671517	62671802	286	*	CHC1376-CHC1375-CN007_D28_HNF1A_peak_2715	Promoter (<=1kb)	11	62662817	62671769	8953	2	79081	ENST00000354588.7	0	LBHD1
chr11	62707370	62707665	296	*	CHC1376-CHC1375-CN007_D28_HNF1A_peak_2716	Promoter (<=1kb)	11	62690276	62707398	17123	2	26580	ENST00000360796.9	0	BSCL2
chr11	62709455	62709811	357	*	CHC1376-CHC1375-CN007_D28_HNF1A_peak_2717	Promoter (<=1kb)	11	62690275	62709514	19240	2	26580	ENST00000405837.5	0	BSCL2
chr11	62724303	62726654	2352	*	CHC1376-CHC1375-CN007_D28_HNF1A_peak_2718	Promoter (<=1kb)	11	62722864	62723985	1122	2	100534595	ENST00000540127.1	-318	NA
chr11	62727462	62727853	392	*	CHC1376-CHC1375-CN007_D28_HNF1A_peak_2719	Promoter (<=1kb)	11	62712630	62727472	14843	2	221092	ENST00000301785.6	0	HNRNPUL2
chr11	62841355	62841846	492	*	CHC1376-CHC1375-CN007_D28_HNF1A_peak_2720	Promoter (<=1kb)	11	62832912	62841809	8898	2	54663	ENST00000525239.5	0	WDR74
chr11	62854177	62855810	1634	*	CHC1376-CHC1375-CN007_D28_HNF1A_peak_2721	Promoter (<=1kb)	11	62851988	62855236	3249	2	23642	ENST00000539921.5	0	NA
chr11	63489880	63490267	388	*	CHC1376-CHC1375-CN007_D28_HNF1A_peak_2722	Promoter (<=1kb)	11	63466146	63490532	24387	2	117245	ENST00000538712.1	265	HRASLS5
chr11	63838938	63839361	424	*	CHC1376-CHC1375-CN007_D28_HNF1A_peak_2725	Promoter (<=1kb)	11	63839005	63909484	70480	1	2011	ENST00000508192.5	0	MARK2
chr11	63916937	63917254	318	*	CHC1376-CHC1375-CN007_D28_HNF1A_peak_2726	Promoter (<=1kb)	11	63911221	63916844	5624	2	283248	ENST00000301459.4	-93	RCOR2
chr11	63974362	63974779	418	*	CHC1376-CHC1375-CN007_D28_HNF1A_peak_2727	Promoter (<=1kb)	11	63974607	63976543	1937	1	1351	ENST00000314133.3	0	COX8A
chr11	64102014	64102342	329	*	CHC1376-CHC1375-CN007_D28_HNF1A_peak_2733	Promoter (<=1kb)	11	64103188	64119173	15986	1	23769	ENST00000246841.3	-846	FLRT1
chr11	64245519	64245800	282	*	CHC1376-CHC1375-CN007_D28_HNF1A_peak_2736	Promoter (<=1kb)	11	64244549	64245816	1268	2	26472	ENST00000542235.1	16	PPP1R14B
chr11	64341889	64342289	401	*	CHC1376-CHC1375-CN007_D28_HNF1A_peak_2738	Promoter (<=1kb)	11	64341849	64341904	56	2	102466815	ENST00000615925.1	0	MIR7155
chr11	64638080	64638570	491	*	CHC1376-CHC1375-CN007_D28_HNF1A_peak_2742	Promoter (<=1kb)	11	64630405	64637445	7041	2	9379	ENST00000467055.5	-635	NRXN2
chr11	64775853	64777660	1808	*	CHC1376-CHC1375-CN007_D28_HNF1A_peak_2743	Promoter (<=1kb)	11	64765652	64777760	12109	2	7536	ENST00000433274.6	100	SF1
chr11	64831542	64831938	397	*	CHC1376-CHC1375-CN007_D28_HNF1A_peak_2744	Promoter (<=1kb)	11	64830392	64832482	2091	2	55561	ENST00000491280.1	544	CDC42BPG
chr11	65027378	65027946	569	*	CHC1376-CHC1375-CN007_D28_HNF1A_peak_2745	Promoter (<=1kb)	11	65027408	65040572	13165	1	29907	ENST00000377244.7	0	SNX15
chr11	65095939	65096253	315	*	CHC1376-CHC1375-CN007_D28_HNF1A_peak_2746	Promoter (<=1kb)	11	65096115	65108319	12205	1	738	ENST00000530773.5	0	VPS51
chr11	65134543	65134941	399	*	CHC1376-CHC1375-CN007_D28_HNF1A_peak_2747	Promoter (<=1kb)	11	65127279	65134533	7255	2	84447	ENST00000377190.7	-10	SYVN1
chr11	65293776	65294138	363	*	CHC1376-CHC1375-CN007_D28_HNF1A_peak_2750	Promoter (<=1kb)	11	65294178	65297552	3375	1	23649	ENST00000534785.1	-40	POLA2
chr11	65422725	65423025	301	*	CHC1376-CHC1375-CN007_D28_HNF1A_peak_2753	Promoter (<=1kb)	11	65422798	65445540	22743	1	283131	ENST00000501122.2	0	NEAT1
chr11	65423106	65423530	425	*	CHC1376-CHC1375-CN007_D28_HNF1A_peak_2754	Promoter (<=1kb)	11	65423273	65423392	120	1	283131	ENST00000620348.1	0	NEAT1
chr11	65424382	65425330	949	*	CHC1376-CHC1375-CN007_D28_HNF1A_peak_2755	Promoter (<=1kb)	11	65423960	65424118	159	1	283131	ENST00000613347.1	422	NEAT1
chr11	65497335	65497838	504	*	CHC1376-CHC1375-CN007_D28_HNF1A_peak_2760	Promoter (<=1kb)	11	65497688	65506431	8744	1	378938	ENST00000619449.2	0	MALAT1
chr11	65498711	65506699	7989	*	CHC1376-CHC1375-CN007_D28_HNF1A_peak_2761	Promoter (<=1kb)	11	65506117	65506173	57	1	109136578	ENST00000611300.1	0	NA
chr11	65615268	65615553	286	*	CHC1376-CHC1375-CN007_D28_HNF1A_peak_2763	Promoter (<=1kb)	11	65606435	65615382	8948	2	4296	ENST00000524856.1	0	MAP3K11
chr11	65856351	65857222	872	*	CHC1376-CHC1375-CN007_D28_HNF1A_peak_2764	Promoter (<=1kb)	11	65854975	65857033	2059	2	1072	ENST00000527344.5	0	CFL1
chr11	66052089	66052751	663	*	CHC1376-CHC1375-CN007_D28_HNF1A_peak_2765	Promoter (<=1kb)	11	66052331	66069308	16978	1	10992	ENST00000528302.5	0	SF3B2
chr11	66315932	66316250	319	*	CHC1376-CHC1375-CN007_D28_HNF1A_peak_2768	Promoter (<=1kb)	11	66314487	66317044	2558	2	57124	ENST00000311330.3	794	CD248
chr11	66347342	66347635	294	*	CHC1376-CHC1375-CN007_D28_HNF1A_peak_2770	Promoter (<=1kb)	11	66345372	66347692	2321	2	11041	ENST00000311181.4	57	B4GAT1
chr11	66438895	66439236	342	*	CHC1376-CHC1375-CN007_D28_HNF1A_peak_2771	Promoter (<=1kb)	11	66435075	66438848	3774	2	65003	ENST00000430466.6	-47	MRPL11
chr11	66616274	66616575	302	*	CHC1376-CHC1375-CN007_D28_HNF1A_peak_2772	Promoter (<=1kb)	11	66616582	66627347	10766	1	10432	ENST00000310137.4	-7	RBM14
chr11	66617545	66618234	690	*	CHC1376-CHC1375-CN007_D28_HNF1A_peak_2773	Promoter (<=1kb)	11	66617143	66624498	7356	1	10432	ENST00000461478.1	402	RBM14
chr11	66618509	66619352	844	*	CHC1376-CHC1375-CN007_D28_HNF1A_peak_2774	Promoter (<=1kb)	11	66619045	66624222	5178	1	10432	ENST00000496694.1	0	RBM14
chr11	66619851	66620351	501	*	CHC1376-CHC1375-CN007_D28_HNF1A_peak_2775	Promoter (<=1kb)	11	66619045	66624222	5178	1	10432	ENST00000496694.1	806	RBM14
chr11	66639305	66639642	338	*	CHC1376-CHC1375-CN007_D28_HNF1A_peak_2777	Promoter (<=1kb)	11	66638935	66646467	7533	1	5936	ENST00000409406.1	370	RBM4
chr11	66639922	66641449	1528	*	CHC1376-CHC1375-CN007_D28_HNF1A_peak_2778	Promoter (<=1kb)	11	66638935	66646467	7533	1	5936	ENST00000409406.1	987	RBM4
chr11	66641640	66643525	1886	*	CHC1376-CHC1375-CN007_D28_HNF1A_peak_2779	Promoter (<=1kb)	11	66643750	66646468	2719	1	100526737	ENST00000515838.2	-225	RBM14-RBM4
chr11	66644310	66644938	629	*	CHC1376-CHC1375-CN007_D28_HNF1A_peak_2780	Promoter (<=1kb)	11	66643750	66646468	2719	1	100526737	ENST00000515838.2	560	RBM14-RBM4
chr11	67120248	67120765	518	*	CHC1376-CHC1375-CN007_D28_HNF1A_peak_2786	Promoter (<=1kb)	11	67119976	67180453	60478	1	22992	ENST00000527157.1	272	KDM2A
chr11	67120918	67122341	1424	*	CHC1376-CHC1375-CN007_D28_HNF1A_peak_2787	Promoter (<=1kb)	11	67121269	67255062	133794	1	22992	ENST00000308783.9	0	KDM2A
chr11	68211632	68212614	983	*	CHC1376-CHC1375-CN007_D28_HNF1A_peak_2790	Promoter (<=1kb)	11	68180155	68212754	32600	2	51111	ENST00000434573.1	140	KMT5B
chr11	68213693	68214182	490	*	CHC1376-CHC1375-CN007_D28_HNF1A_peak_2791	Promoter (<=1kb)	11	68165715	68213828	48114	2	51111	ENST00000405515.5	0	KMT5B
chr11	68460282	68460696	415	*	CHC1376-CHC1375-CN007_D28_HNF1A_peak_2794	Promoter (<=1kb)	11	68460731	68537669	76939	1	55291	ENST00000530427.5	-35	PPP6R3
chr11	68461658	68463648	1991	*	CHC1376-CHC1375-CN007_D28_HNF1A_peak_2795	Promoter (<=1kb)	11	68460813	68615252	154440	1	55291	ENST00000529710.5	845	PPP6R3
chr11	72039544	72040159	616	*	CHC1376-CHC1375-CN007_D28_HNF1A_peak_2824	Promoter (<=1kb)	11	72019601	72039825	20225	2	4926	ENST00000544129.5	0	NUMA1
chr11	72080565	72080914	350	*	CHC1376-CHC1375-CN007_D28_HNF1A_peak_2825	Promoter (<=1kb)	11	72080566	72089567	9002	1	220074	ENST00000642813.1	0	LRTOMT
chr11	72793787	72794110	324	*	CHC1376-CHC1375-CN007_D28_HNF1A_peak_2828	Promoter (<=1kb)	11	72754730	72793681	38952	2	10809	ENST00000334805.10	-106	STARD10
chr11	72821887	72822372	486	*	CHC1376-CHC1375-CN007_D28_HNF1A_peak_2829	Promoter (<=1kb)	11	72821888	72829633	7746	1	89849	ENST00000536995.5	0	ATG16L2
chr11	72844335	72844697	363	*	CHC1376-CHC1375-CN007_D28_HNF1A_peak_2830	Promoter (<=1kb)	11	72838399	72843513	5115	2	9873	ENST00000409263.5	-822	FCHSD2
chr11	73757423	73760099	2677	*	CHC1376-CHC1375-CN007_D28_HNF1A_peak_2834	Promoter (<=1kb)	11	73677399	73760095	82697	2	5870	ENST00000541973.5	0	RAB6A
chr11	73761028	73761387	360	*	CHC1376-CHC1375-CN007_D28_HNF1A_peak_2835	Promoter (<=1kb)	11	73675638	73761137	85500	2	5870	ENST00000310653.10	0	RAB6A
chr11	74170916	74171306	391	*	CHC1376-CHC1375-CN007_D28_HNF1A_peak_2837	Promoter (<=1kb)	11	74012714	74171019	158306	2	26005	ENST00000334126.11	0	C2CD3
chr11	75241715	75241996	282	*	CHC1376-CHC1375-CN007_D28_HNF1A_peak_2842	Promoter (<=1kb)	11	75240905	75243697	2793	1	100507050	ENST00000562197.2	810	TPBGL
chr11	75399527	75399897	371	*	CHC1376-CHC1375-CN007_D28_HNF1A_peak_2844	Promoter (<=1kb)	11	75399530	75405688	6159	1	6188	ENST00000278572.10	0	RPS3
chr11	76444534	76444992	459	*	CHC1376-CHC1375-CN007_D28_HNF1A_peak_2861	Promoter (<=1kb)	11	76444923	76497231	52309	1	56946	ENST00000427574.6	0	EMSY
chr11	76782826	76783283	458	*	CHC1376-CHC1375-CN007_D28_HNF1A_peak_2864	Promoter (<=1kb)	11	76782581	76783062	482	2	101928837	ENST00000528075.1	0	RP11-21L23.3
chr11	77819128	77819707	580	*	CHC1376-CHC1375-CN007_D28_HNF1A_peak_2866	Promoter (<=1kb)	11	77813354	77820699	7346	2	51773	ENST00000530604.1	992	RSF1
chr11	77994638	77995021	384	*	CHC1376-CHC1375-CN007_D28_HNF1A_peak_2867	Promoter (<=1kb)	11	77878720	77994671	115952	2	92105	ENST00000433818.6	0	INTS4
chr11	78109068	78109540	473	*	CHC1376-CHC1375-CN007_D28_HNF1A_peak_2869	Promoter (<=1kb)	11	78100946	78109526	8581	2	79053	ENST00000526849.5	0	ALG8
chr11	83071727	83072142	416	*	CHC1376-CHC1375-CN007_D28_HNF1A_peak_2880	Promoter (<=1kb)	11	83072066	83073646	1581	1	100506233	ENST00000501011.6	0	RAB30-AS1
chr11	83157524	83158260	737	*	CHC1376-CHC1375-CN007_D28_HNF1A_peak_2881	Promoter (<=1kb)	11	83157159	83163785	6627	1	51585	ENST00000533018.1	365	PCF11
chr11	85647798	85648085	288	*	CHC1376-CHC1375-CN007_D28_HNF1A_peak_2892	Promoter (<=1kb)	11	85647967	85656509	8543	1	84233	ENST00000525353.5	0	TMEM126A
chr11	85661198	85663587	2390	*	CHC1376-CHC1375-CN007_D28_HNF1A_peak_2894	Promoter (<=1kb)	11	85661953	85663859	1907	2	58487	ENST00000528889.1	272	CREBZF
chr11	85685113	85685634	522	*	CHC1376-CHC1375-CN007_D28_HNF1A_peak_2895	Promoter (<=1kb)	11	85684866	85686277	1412	2	220388	ENST00000316398.4	643	CCDC89
chr11	93739251	93740199	949	*	CHC1376-CHC1375-CN007_D28_HNF1A_peak_2922	Promoter (<=1kb)	11	93733305	93738292	4988	2	79101	ENST00000527068.1	-959	TAF1D
chr11	93740327	93740771	445	*	CHC1376-CHC1375-CN007_D28_HNF1A_peak_2923	Promoter (<=1kb)	11	93737156	93741476	4321	2	79101	ENST00000532235.1	705	TAF1D
chr11	93784980	93786459	1480	*	CHC1376-CHC1375-CN007_D28_HNF1A_peak_2924	Promoter (<=1kb)	11	93784749	93812310	27562	1	9440	ENST00000639523.1	231	MED17
chr11	93787444	93788123	680	*	CHC1376-CHC1375-CN007_D28_HNF1A_peak_2926	Promoter (<=1kb)	11	93788057	93812310	24254	1	9440	ENST00000640077.1	0	MED17
chr11	94973397	94973804	408	*	CHC1376-CHC1375-CN007_D28_HNF1A_peak_2929	Promoter (<=1kb)	11	94962622	94973612	10991	2	51503	ENST00000279839.7	0	CWC15
chr11	95229017	95229413	397	*	CHC1376-CHC1375-CN007_D28_HNF1A_peak_2939	Promoter (<=1kb)	11	95230186	95233929	3744	1	100129203	ENST00000536683.5	-773	NA
chr11	95791573	95791854	282	*	CHC1376-CHC1375-CN007_D28_HNF1A_peak_2943	Promoter (<=1kb)	11	95790659	95823215	32557	1	9702	ENST00000538658.5	914	CEP57
chr11	102112512	102114154	1643	*	CHC1376-CHC1375-CN007_D28_HNF1A_peak_2953	Promoter (<=1kb)	11	102112514	102230152	117639	1	10413	ENST00000524575.5	0	YAP1
chr11	102346990	102347389	400	*	CHC1376-CHC1375-CN007_D28_HNF1A_peak_2957	Promoter (<=1kb)	11	102347211	102349013	1803	1	329	ENST00000527808.1	0	BIRC2
chr11	106077255	106077566	312	*	CHC1376-CHC1375-CN007_D28_HNF1A_peak_2965	Promoter (<=1kb)	11	106051098	106077349	26252	2	143879	ENST00000534815.1	0	KBTBD3
chr11	106078319	106079127	809	*	CHC1376-CHC1375-CN007_D28_HNF1A_peak_2966	Promoter (<=1kb)	11	106052674	106077765	25092	2	143879	ENST00000531837.1	-554	KBTBD3
chr11	106249642	106250190	549	*	CHC1376-CHC1375-CN007_D28_HNF1A_peak_2968	Promoter (<=1kb)	11	106250019	106263232	13214	1	101928535	ENST00000526101.5	0	RP11-680E19.1
chr11	108222818	108223154	337	*	CHC1376-CHC1375-CN007_D28_HNF1A_peak_2974	Promoter (<=1kb)	11	108222832	108369099	146268	1	472	ENST00000278616.8	0	ATM
chr11	110129914	110131161	1248	*	CHC1376-CHC1375-CN007_D28_HNF1A_peak_2986	Promoter (<=1kb)	11	110131004	110165934	34931	1	85463	ENST00000528673.5	0	ZC3H12C
chr11	110131512	110134703	3192	*	CHC1376-CHC1375-CN007_D28_HNF1A_peak_2987	Promoter (<=1kb)	11	110131004	110165934	34931	1	85463	ENST00000528673.5	508	ZC3H12C
chr11	110135439	110136781	1343	*	CHC1376-CHC1375-CN007_D28_HNF1A_peak_2988	Promoter (<=1kb)	11	110135854	110171839	35986	1	85463	ENST00000453089.2	0	ZC3H12C
chr11	110288257	110288538	282	*	CHC1376-CHC1375-CN007_D28_HNF1A_peak_2998	Promoter (<=1kb)	11	110258179	110288391	30213	2	5962	ENST00000532118.5	0	RDX
chr11	110295252	110295938	687	*	CHC1376-CHC1375-CN007_D28_HNF1A_peak_3001	Promoter (<=1kb)	11	110195590	110296504	100915	2	5962	ENST00000646663.1	566	RDX
chr11	110429612	110430161	550	*	CHC1376-CHC1375-CN007_D28_HNF1A_peak_3002	Promoter (<=1kb)	11	110429883	110464881	34999	1	2230	ENST00000260270.2	0	FDX1
chr11	111936993	111937346	354	*	CHC1376-CHC1375-CN007_D28_HNF1A_peak_3005	Promoter (<=1kb)	11	111937203	112022584	85382	1	85458	ENST00000440460.6	0	DIXDC1
chr11	112025087	112025507	421	*	CHC1376-CHC1375-CN007_D28_HNF1A_peak_3008	Promoter (<=1kb)	11	112025408	112062771	37364	1	1737	ENST00000533297.1	0	DLAT
chr11	112961148	112961608	461	*	CHC1376-CHC1375-CN007_D28_HNF1A_peak_3015	Promoter (<=1kb)	11	112960327	112961299	973	2	101928847	ENST00000532002.1	0	RP11-629G13.1
chr11	112964061	112965015	955	*	CHC1376-CHC1375-CN007_D28_HNF1A_peak_3016	Promoter (<=1kb)	11	112959279	112963460	4182	2	101928847	ENST00000500537.2	-601	RP11-629G13.1
chr11	113474322	113474603	282	*	CHC1376-CHC1375-CN007_D28_HNF1A_peak_3027	Promoter (<=1kb)	11	113409615	113475120	65506	2	1813	ENST00000346454.7	517	DRD2
chr11	113875906	113876264	359	*	CHC1376-CHC1375-CN007_D28_HNF1A_peak_3029	Promoter (<=1kb)	11	113798805	113875570	76766	2	57646	ENST00000545540.5	-336	USP28
chr11	115504094	115504554	461	*	CHC1376-CHC1375-CN007_D28_HNF1A_peak_3041	Promoter (<=1kb)	11	115169236	115504415	335180	2	23705	ENST00000452722.7	0	CADM1
chr11	117145179	117145907	729	*	CHC1376-CHC1375-CN007_D28_HNF1A_peak_3055	Promoter (<=1kb)	11	117144382	117164122	19741	1	5049	ENST00000533206.1	797	PAFAH1B2
chr11	118401175	118401698	524	*	CHC1376-CHC1375-CN007_D28_HNF1A_peak_3062	Promoter (<=1kb)	11	118401602	118449569	47968	1	10632	ENST00000649464.1	0	ATP5L
chr11	118402176	118402570	395	*	CHC1376-CHC1375-CN007_D28_HNF1A_peak_3063	Promoter (<=1kb)	11	118401652	118407493	5842	1	10632	ENST00000534385.1	524	ATP5L
chr11	118573275	118574093	819	*	CHC1376-CHC1375-CN007_D28_HNF1A_peak_3067	Promoter (<=1kb)	11	118555021	118572970	17950	2	56912	ENST00000528378.5	-305	IFT46
chr11	118605502	118605794	293	*	CHC1376-CHC1375-CN007_D28_HNF1A_peak_3068	Promoter (<=1kb)	11	118606440	118658031	51592	1	23187	ENST00000361417.6	-646	PHLDB1
chr11	118788690	118790010	1321	*	CHC1376-CHC1375-CN007_D28_HNF1A_peak_3074	Promoter (<=1kb)	11	118781120	118790359	9240	2	1656	ENST00000531971.1	349	DDX6
chr11	118790290	118790691	402	*	CHC1376-CHC1375-CN007_D28_HNF1A_peak_3075	Promoter (<=1kb)	11	118781120	118790359	9240	2	1656	ENST00000531971.1	0	DDX6
chr11	118909217	118909536	320	*	CHC1376-CHC1375-CN007_D28_HNF1A_peak_3076	Promoter (<=1kb)	11	118902774	118908625	5852	2	283149	ENST00000527266.1	-592	BCL9L
chr11	119017530	119017939	410	*	CHC1376-CHC1375-CN007_D28_HNF1A_peak_3077	Promoter (<=1kb)	11	119017698	119018044	347	2	6230	ENST00000528547.1	105	RPS25
chr11	119018316	119018751	436	*	CHC1376-CHC1375-CN007_D28_HNF1A_peak_3078	Promoter (<=1kb)	11	119018432	119024134	5703	1	51399	ENST00000533632.5	0	TRAPPC4
chr11	119092737	119094110	1374	*	CHC1376-CHC1375-CN007_D28_HNF1A_peak_3079	Promoter (<=1kb)	11	119092611	119093543	933	1	3145	ENST00000539045.1	126	HMBS
chr11	122068385	122068680	296	*	CHC1376-CHC1375-CN007_D28_HNF1A_peak_3107	Promoter (<=1kb)	11	122028361	122069648	41288	2	399959	ENST00000648213.1	968	MIR100HG
chr11	122090393	122100431	10039	*	CHC1376-CHC1375-CN007_D28_HNF1A_peak_3109	Promoter (<=1kb)	11	122099757	122099844	88	2	406911	ENST00000385236.1	0	MIR125B1
chr11	122100838	122101198	361	*	CHC1376-CHC1375-CN007_D28_HNF1A_peak_3110	Promoter (<=1kb)	11	122089110	122101029	11920	2	399959	ENST00000528986.1	0	MIR100HG
chr11	122101374	122101992	619	*	CHC1376-CHC1375-CN007_D28_HNF1A_peak_3111	Promoter (<=1kb)	11	122028327	122101702	73376	2	399959	ENST00000530955.2	0	MIR100HG
chr11	123060551	123061643	1093	*	CHC1376-CHC1375-CN007_D28_HNF1A_peak_3115	Promoter (<=1kb)	11	123057497	123061332	3836	2	3312	ENST00000227378.7	0	HSPA8
chr11	123430285	123430568	284	*	CHC1376-CHC1375-CN007_D28_HNF1A_peak_3121	Promoter (<=1kb)	11	123430350	123435719	5370	1	100128242	ENST00000640939.1	0	NA
chr11	124115270	124115551	282	*	CHC1376-CHC1375-CN007_D28_HNF1A_peak_3126	Promoter (<=1kb)	11	124115362	124147721	32360	1	4013	ENST00000456829.6	0	VWA5A
chr11	124763291	124763594	304	*	CHC1376-CHC1375-CN007_D28_HNF1A_peak_3129	Promoter (<=1kb)	11	124762431	124765361	2931	1	101929340	ENST00000532579.1	860	RP11-677M14.3
chr11	125592345	125592784	440	*	CHC1376-CHC1375-CN007_D28_HNF1A_peak_3140	Promoter (<=1kb)	11	125570284	125592568	22285	2	105369550	ENST00000530526.1	0	STT3A-AS1
chr11	126023488	126023829	342	*	CHC1376-CHC1375-CN007_D28_HNF1A_peak_3144	Promoter (<=1kb)	11	126014818	126023539	8722	2	50937	ENST00000525625.1	0	CDON
chr11	126024038	126024629	592	*	CHC1376-CHC1375-CN007_D28_HNF1A_peak_3145	Promoter (<=1kb)	11	126014818	126023539	8722	2	50937	ENST00000525625.1	-499	CDON
chr11	134032434	134032715	282	*	CHC1376-CHC1375-CN007_D28_HNF1A_peak_3200	Promoter (<=1kb)	11	134032652	134038975	6324	1	100128239	ENST00000529070.1	0	RP11-713P17.3
chr12	387384	388739	1356	*	CHC1376-CHC1375-CN007_D28_HNF1A_peak_3217	Promoter (<=1kb)	12	366046	388530	22485	2	5927	ENST00000536014.5	0	KDM5A
chr12	542722	543127	406	*	CHC1376-CHC1375-CN007_D28_HNF1A_peak_3220	Promoter (<=1kb)	12	543118	545404	2287	1	283358	ENST00000540836.1	0	B4GALNT3
chr12	949629	950175	547	*	CHC1376-CHC1375-CN007_D28_HNF1A_peak_3228	Promoter (<=1kb)	12	912077	949722	37646	2	5893	ENST00000358495.7	0	RAD52
chr12	1644601	1644921	321	*	CHC1376-CHC1375-CN007_D28_HNF1A_peak_3235	Promoter (<=1kb)	12	1644797	1646533	1737	1	81029	ENST00000545747.1	0	WNT5B
chr12	1690700	1691039	340	*	CHC1376-CHC1375-CN007_D28_HNF1A_peak_3236	Promoter (<=1kb)	12	1691027	1788678	97652	1	79602	ENST00000357103.4	0	ADIPOR2
chr12	1820261	1820660	400	*	CHC1376-CHC1375-CN007_D28_HNF1A_peak_3238	Promoter (<=1kb)	12	1820267	1836752	16486	1	654429	ENST00000543818.5	0	LRTM2
chr12	4278051	4278414	364	*	CHC1376-CHC1375-CN007_D28_HNF1A_peak_3259	Promoter (<=1kb)	12	4278668	4289161	10494	1	894	ENST00000536795.1	-254	CCND2
chr12	6451401	6451724	324	*	CHC1376-CHC1375-CN007_D28_HNF1A_peak_3268	Promoter (<=1kb)	12	6451690	6462322	10633	1	55080	ENST00000539384.5	0	TAPBPL
chr12	6534327	6534654	328	*	CHC1376-CHC1375-CN007_D28_HNF1A_peak_3269	Promoter (<=1kb)	12	6534512	6535141	630	1	2597	ENST00000496049.1	0	GAPDH
chr12	6535156	6536088	933	*	CHC1376-CHC1375-CN007_D28_HNF1A_peak_3270	Promoter (<=1kb)	12	6535302	6538315	3014	1	2597	ENST00000396858.5	0	GAPDH
chr12	6551005	6551346	342	*	CHC1376-CHC1375-CN007_D28_HNF1A_peak_3271	Promoter (<=1kb)	12	6538961	6550467	11507	2	25900	ENST00000471408.5	-538	IFFO1
chr12	6603746	6604048	303	*	CHC1376-CHC1375-CN007_D28_HNF1A_peak_3272	Promoter (<=1kb)	12	6601964	6603142	1179	2	1108	ENST00000430771.2	-604	CHD4
chr12	6604407	6605704	1298	*	CHC1376-CHC1375-CN007_D28_HNF1A_peak_3273	Promoter (<=1kb)	12	6570202	6606320	36119	2	1108	ENST00000642594.1	616	CHD4
chr12	6663112	6663511	400	*	CHC1376-CHC1375-CN007_D28_HNF1A_peak_3274	Promoter (<=1kb)	12	6650280	6663148	12869	2	51147	ENST00000341550.8	0	ING4
chr12	6687440	6687866	427	*	CHC1376-CHC1375-CN007_D28_HNF1A_peak_3275	Promoter (<=1kb)	12	6678261	6688569	10309	2	171017	ENST00000535485.5	703	ZNF384
chr12	6689418	6689859	442	*	CHC1376-CHC1375-CN007_D28_HNF1A_peak_3276	Promoter (<=1kb)	12	6666477	6689510	23034	2	171017	ENST00000319770.7	0	ZNF384
chr12	6723751	6724186	436	*	CHC1376-CHC1375-CN007_D28_HNF1A_peak_3277	Promoter (<=1kb)	12	6724014	6731873	7860	1	50813	ENST00000626119.2	0	COPS7A
chr12	6764032	6764628	597	*	CHC1376-CHC1375-CN007_D28_HNF1A_peak_3278	Promoter (<=1kb)	12	6765516	6770875	5360	1	5763	ENST00000540667.5	-888	PTMS
chr12	6767406	6768066	661	*	CHC1376-CHC1375-CN007_D28_HNF1A_peak_3279	Promoter (<=1kb)	12	6748795	6767475	18681	2	8079	ENST00000539187.5	0	MLF2
chr12	6839783	6840211	429	*	CHC1376-CHC1375-CN007_D28_HNF1A_peak_3280	Promoter (<=1kb)	12	6839954	6847393	7440	1	2784	ENST00000540458.5	0	GNB3
chr12	6851779	6852193	415	*	CHC1376-CHC1375-CN007_D28_HNF1A_peak_3281	Promoter (<=1kb)	12	6852128	6866629	14502	1	8078	ENST00000229268.12	0	USP5
chr12	6868330	6868612	283	*	CHC1376-CHC1375-CN007_D28_HNF1A_peak_3282	Promoter (<=1kb)	12	6868469	6869770	1302	1	7167	ENST00000495834.1	0	TPI1
chr12	6924468	6924749	282	*	CHC1376-CHC1375-CN007_D28_HNF1A_peak_3283	Promoter (<=1kb)	12	6924463	6942321	17859	1	1822	ENST00000356654.8	5	ATN1
chr12	6928516	6930346	1831	*	CHC1376-CHC1375-CN007_D28_HNF1A_peak_3284	Promoter (<=1kb)	12	6928313	6942263	13951	1	1822	ENST00000396684.2	203	ATN1
chr12	6937880	6938377	498	*	CHC1376-CHC1375-CN007_D28_HNF1A_peak_3286	Promoter (<=1kb)	12	6937698	6938965	1268	1	1822	ENST00000541029.1	182	ATN1
chr12	6970654	6971019	366	*	CHC1376-CHC1375-CN007_D28_HNF1A_peak_3287	Promoter (<=1kb)	12	6970893	6979941	9049	1	10436	ENST00000599672.5	0	EMG1
chr12	9064096	9064544	449	*	CHC1376-CHC1375-CN007_D28_HNF1A_peak_3291	Promoter (<=1kb)	12	9055586	9065070	9485	2	253128	ENST00000538094.1	526	LINC00612
chr12	10750178	10750491	314	*	CHC1376-CHC1375-CN007_D28_HNF1A_peak_3296	Promoter (<=1kb)	12	10750234	10777388	27155	1	101928162	ENST00000541949.5	0	RP13-81N3.2
chr12	11500537	11500876	340	*	CHC1376-CHC1375-CN007_D28_HNF1A_peak_3298	Promoter (<=1kb)	12	11393972	11501041	107070	2	653247	ENST00000545829.1	165	PRB2
chr12	12611577	12611969	393	*	CHC1376-CHC1375-CN007_D28_HNF1A_peak_3306	Promoter (<=1kb)	12	12611827	12637574	25748	1	1389	ENST00000540224.1	0	CREBL2
chr12	12684765	12685161	397	*	CHC1376-CHC1375-CN007_D28_HNF1A_peak_3307	Promoter (<=1kb)	12	12660891	12684521	23631	2	2842	ENST00000540510.1	-244	GPR19
chr12	12696269	12696603	335	*	CHC1376-CHC1375-CN007_D28_HNF1A_peak_3308	Promoter (<=1kb)	12	12662271	12696207	33937	2	2842	ENST00000540796.5	-62	GPR19
chr12	12718193	12719935	1743	*	CHC1376-CHC1375-CN007_D28_HNF1A_peak_3309	Promoter (<=1kb)	12	12717861	12721289	3429	1	1027	ENST00000442489.1	332	CDKN1B
chr12	12725187	12725863	677	*	CHC1376-CHC1375-CN007_D28_HNF1A_peak_3312	Promoter (<=1kb)	12	12725917	12814199	88283	1	81575	ENST00000540583.5	-54	APOLD1
chr12	12813093	12813386	294	*	CHC1376-CHC1375-CN007_D28_HNF1A_peak_3313	Promoter (<=1kb)	12	12813316	12825107	11792	1	51202	ENST00000541537.5	0	DDX47
chr12	13609816	13610536	721	*	CHC1376-CHC1375-CN007_D28_HNF1A_peak_3319	Promoter (<=1kb)	12	13562810	13610018	47209	2	2904	ENST00000628166.1	0	GRIN2B
chr12	14365545	14369509	3965	*	CHC1376-CHC1375-CN007_D28_HNF1A_peak_3323	Promoter (<=1kb)	12	14365632	14502935	137304	1	55729	ENST00000261168.8	0	ATF7IP
chr12	14384963	14385441	479	*	CHC1376-CHC1375-CN007_D28_HNF1A_peak_3329	Promoter (<=1kb)	12	14385064	14498763	113700	1	55729	ENST00000544627.5	0	ATF7IP
chr12	14386026	14387174	1149	*	CHC1376-CHC1375-CN007_D28_HNF1A_peak_3330	Promoter (<=1kb)	12	14385316	14461021	75706	1	55729	ENST00000541654.1	710	ATF7IP
chr12	14394065	14394459	395	*	CHC1376-CHC1375-CN007_D28_HNF1A_peak_3331	Promoter (<=1kb)	12	14394863	14424092	29230	1	55729	ENST00000542991.1	-404	ATF7IP
chr12	14395608	14396465	858	*	CHC1376-CHC1375-CN007_D28_HNF1A_peak_3332	Promoter (<=1kb)	12	14394863	14424092	29230	1	55729	ENST00000542991.1	745	ATF7IP
chr12	14407180	14408115	936	*	CHC1376-CHC1375-CN007_D28_HNF1A_peak_3340	Promoter (<=1kb)	12	14408490	14424423	15934	1	55729	ENST00000541056.1	-375	ATF7IP
chr12	14416026	14416478	453	*	CHC1376-CHC1375-CN007_D28_HNF1A_peak_3342	Promoter (<=1kb)	12	14416913	14424445	7533	1	55729	ENST00000539057.1	-435	ATF7IP
chr12	14416621	14417060	440	*	CHC1376-CHC1375-CN007_D28_HNF1A_peak_3343	Promoter (<=1kb)	12	14416913	14424445	7533	1	55729	ENST00000539057.1	0	ATF7IP
chr12	14417583	14418227	645	*	CHC1376-CHC1375-CN007_D28_HNF1A_peak_3344	Promoter (<=1kb)	12	14416913	14424445	7533	1	55729	ENST00000539057.1	670	ATF7IP
chr12	14418925	14419377	453	*	CHC1376-CHC1375-CN007_D28_HNF1A_peak_3345	Promoter (<=1kb)	12	14419136	14424421	5286	1	55729	ENST00000545769.1	0	ATF7IP
chr12	14419772	14420053	282	*	CHC1376-CHC1375-CN007_D28_HNF1A_peak_3346	Promoter (<=1kb)	12	14419971	14424012	4042	1	55729	ENST00000542508.1	0	ATF7IP
chr12	14802293	14803019	727	*	CHC1376-CHC1375-CN007_D28_HNF1A_peak_3347	Promoter (<=1kb)	12	14801000	14803476	2477	2	51729	ENST00000543316.1	457	WBP11
chr12	15883190	15884252	1063	*	CHC1376-CHC1375-CN007_D28_HNF1A_peak_3352	Promoter (<=1kb)	12	15882395	15903478	21084	1	11171	ENST00000419869.6	795	STRAP
chr12	19441178	19442080	903	*	CHC1376-CHC1375-CN007_D28_HNF1A_peak_3360	Promoter (<=1kb)	12	19440581	19520223	79643	1	121536	ENST00000360995.8	597	AEBP2
chr12	21655497	21655789	293	*	CHC1376-CHC1375-CN007_D28_HNF1A_peak_3374	Promoter (<=1kb)	12	21643545	21654570	11026	2	3945	ENST00000470280.1	-927	LDHB
chr12	21656298	21656770	473	*	CHC1376-CHC1375-CN007_D28_HNF1A_peak_3375	Promoter (<=1kb)	12	21638368	21657362	18995	2	3945	ENST00000396075.5	592	LDHB
chr12	21657181	21658162	982	*	CHC1376-CHC1375-CN007_D28_HNF1A_peak_3376	Promoter (<=1kb)	12	21536203	21657798	121596	2	2998	ENST00000647960.1	0	GYS2
chr12	22458251	22458741	491	*	CHC1376-CHC1375-CN007_D28_HNF1A_peak_3378	Promoter (<=1kb)	12	22456971	22458864	1894	2	9847	ENST00000543888.1	123	C2CD5
chr12	22625942	22628071	2130	*	CHC1376-CHC1375-CN007_D28_HNF1A_peak_3379	Promoter (<=1kb)	12	22625357	22626200	844	1	55500	ENST00000545979.1	585	ETNK1
chr12	23895954	23896251	298	*	CHC1376-CHC1375-CN007_D28_HNF1A_peak_3387	Promoter (<=1kb)	12	23529500	23896026	366527	2	6660	ENST00000546136.5	0	SOX5
chr12	30754879	30755211	333	*	CHC1376-CHC1375-CN007_D28_HNF1A_peak_3404	Promoter (<=1kb)	12	30755167	30802602	47436	1	100287314	ENST00000650286.1	0	NA
chr12	30926362	30926644	283	*	CHC1376-CHC1375-CN007_D28_HNF1A_peak_3405	Promoter (<=1kb)	12	30926428	30955260	28833	1	441631	ENST00000545802.1	0	TSPAN11
chr12	31321164	31323544	2381	*	CHC1376-CHC1375-CN007_D28_HNF1A_peak_3416	Promoter (<=1kb)	12	31282062	31324162	42101	2	58516	ENST00000454658.6	618	FAM60A
chr12	31325204	31325628	425	*	CHC1376-CHC1375-CN007_D28_HNF1A_peak_3417	Promoter (<=1kb)	12	31287760	31325494	37735	2	58516	ENST00000543615.1	0	FAM60A
chr12	32106661	32107011	351	*	CHC1376-CHC1375-CN007_D28_HNF1A_peak_3418	Promoter (<=1kb)	12	32106885	32108329	1445	1	636	ENST00000550207.1	0	BICD1
chr12	32399366	32399708	343	*	CHC1376-CHC1375-CN007_D28_HNF1A_peak_3422	Promoter (<=1kb)	12	32399529	32640533	241005	1	121512	ENST00000534526.6	0	FGD4
chr12	32501978	32502410	433	*	CHC1376-CHC1375-CN007_D28_HNF1A_peak_3423	Promoter (<=1kb)	12	32502043	32582955	80913	1	121512	ENST00000472289.5	0	FGD4
chr12	38906662	38906972	311	*	CHC1376-CHC1375-CN007_D28_HNF1A_peak_3426	Promoter (<=1kb)	12	38767691	38906269	138579	2	144402	ENST00000550863.1	-393	CPNE8
chr12	39619733	39620098	366	*	CHC1376-CHC1375-CN007_D28_HNF1A_peak_3427	Promoter (<=1kb)	12	39550033	39619751	69719	2	225	ENST00000308666.3	0	ABCD2
chr12	40566436	40566821	386	*	CHC1376-CHC1375-CN007_D28_HNF1A_peak_3429	Promoter (<=1kb)	12	40567726	40570753	3028	1	283463	ENST00000427572.2	-905	NA
chr12	45726471	45726801	331	*	CHC1376-CHC1375-CN007_D28_HNF1A_peak_3449	Promoter (<=1kb)	12	45718046	45727775	9730	2	400027	ENST00000609803.2	974	NA
chr12	45727470	45727963	494	*	CHC1376-CHC1375-CN007_D28_HNF1A_peak_3450	Promoter (<=1kb)	12	45718046	45727775	9730	2	400027	ENST00000609803.2	0	NA
chr12	45728706	45729075	370	*	CHC1376-CHC1375-CN007_D28_HNF1A_peak_3451	Promoter (<=1kb)	12	45729665	45908040	178376	1	196528	ENST00000334344.10	-590	ARID2
chr12	45926032	45926431	400	*	CHC1376-CHC1375-CN007_D28_HNF1A_peak_3456	Promoter (<=1kb)	12	45924947	45926710	1764	2	9169	ENST00000547950.1	279	SCAF11
chr12	46266425	46267125	701	*	CHC1376-CHC1375-CN007_D28_HNF1A_peak_3463	Promoter (<=1kb)	12	46195725	46267701	71977	2	81539	ENST00000552197.5	576	SLC38A1
chr12	46268991	46269479	489	*	CHC1376-CHC1375-CN007_D28_HNF1A_peak_3464	Promoter (<=1kb)	12	46183063	46269012	85950	2	81539	ENST00000398637.9	0	SLC38A1
chr12	46369770	46371604	1835	*	CHC1376-CHC1375-CN007_D28_HNF1A_peak_3469	Promoter (<=1kb)	12	46361111	46370789	9679	2	54407	ENST00000612232.1	0	SLC38A2
chr12	46371877	46372269	393	*	CHC1376-CHC1375-CN007_D28_HNF1A_peak_3470	Promoter (<=1kb)	12	46370512	46372446	1935	2	54407	ENST00000551405.1	177	SLC38A2
chr12	48680846	48681570	725	*	CHC1376-CHC1375-CN007_D28_HNF1A_peak_3473	Promoter (<=1kb)	12	48671799	48681416	9618	2	54934	ENST00000547582.5	0	KANSL2
chr12	48715777	48716133	357	*	CHC1376-CHC1375-CN007_D28_HNF1A_peak_3474	Promoter (<=1kb)	12	48693033	48716675	23643	2	904	ENST00000417344.2	542	CCNT1
chr12	48716747	48717057	311	*	CHC1376-CHC1375-CN007_D28_HNF1A_peak_3475	Promoter (<=1kb)	12	48688458	48716998	28541	2	904	ENST00000618666.4	0	CCNT1
chr12	48956078	48956410	333	*	CHC1376-CHC1375-CN007_D28_HNF1A_peak_3476	Promoter (<=1kb)	12	48940975	48956440	15466	2	377	ENST00000545855.1	30	ARF3
chr12	49055898	49056417	520	*	CHC1376-CHC1375-CN007_D28_HNF1A_peak_3477	Promoter (<=1kb)	12	49018975	49055324	36350	2	8085	ENST00000301067.11	-574	KMT2D
chr12	49058664	49059989	1326	*	CHC1376-CHC1375-CN007_D28_HNF1A_peak_3478	Promoter (<=1kb)	12	49054380	49059774	5395	2	8085	ENST00000547610.1	0	KMT2D
chr12	49060502	49061101	600	*	CHC1376-CHC1375-CN007_D28_HNF1A_peak_3479	Promoter (<=1kb)	12	49054380	49059774	5395	2	8085	ENST00000547610.1	-728	KMT2D
chr12	49129970	49130770	801	*	CHC1376-CHC1375-CN007_D28_HNF1A_peak_3481	Promoter (<=1kb)	12	49129268	49130113	846	2	10376	ENST00000549870.5	0	TUBA1B
chr12	49185789	49186377	589	*	CHC1376-CHC1375-CN007_D28_HNF1A_peak_3484	Promoter (<=1kb)	12	49185010	49186864	1855	2	7846	ENST00000550767.5	487	TUBA1A
chr12	49186674	49187910	1237	*	CHC1376-CHC1375-CN007_D28_HNF1A_peak_3485	Promoter (<=1kb)	12	49185010	49186864	1855	2	7846	ENST00000550767.5	0	TUBA1A
chr12	49188132	49189296	1165	*	CHC1376-CHC1375-CN007_D28_HNF1A_peak_3486	Promoter (<=1kb)	12	49184959	49188899	3941	2	7846	ENST00000295766.9	0	TUBA1A
chr12	49189472	49190208	737	*	CHC1376-CHC1375-CN007_D28_HNF1A_peak_3487	Promoter (<=1kb)	12	49184796	49189324	4529	2	7846	ENST00000301071.11	-148	TUBA1A
chr12	49228513	49229355	843	*	CHC1376-CHC1375-CN007_D28_HNF1A_peak_3490	Promoter (<=1kb)	12	49228043	49269937	41895	1	84790	ENST00000552125.1	470	TUBA1C
chr12	49567913	49568219	307	*	CHC1376-CHC1375-CN007_D28_HNF1A_peak_3493	Promoter (<=1kb)	12	49558295	49568145	9851	2	10445	ENST00000546244.5	0	MCRS1
chr12	49742387	49744141	1755	*	CHC1376-CHC1375-CN007_D28_HNF1A_peak_3496	Promoter (<=1kb)	12	49743417	49755736	12320	1	7009	ENST00000549130.5	0	TMBIM6
chr12	49744237	49745417	1181	*	CHC1376-CHC1375-CN007_D28_HNF1A_peak_3497	Promoter (<=1kb)	12	49743417	49755736	12320	1	7009	ENST00000549130.5	820	TMBIM6
chr12	50025381	50025700	320	*	CHC1376-CHC1375-CN007_D28_HNF1A_peak_3503	Promoter (<=1kb)	12	49989162	50025438	36277	2	29127	ENST00000427314.6	0	RACGAP1
chr12	50221080	50221677	598	*	CHC1376-CHC1375-CN007_D28_HNF1A_peak_3505	Promoter (<=1kb)	12	50204344	50222165	17822	2	51474	ENST00000551486.1	488	LIMA1
chr12	51047875	51048158	284	*	CHC1376-CHC1375-CN007_D28_HNF1A_peak_3507	Promoter (<=1kb)	12	51047962	51058087	10126	1	25875	ENST00000551477.5	0	LETMD1
chr12	51083458	51083919	462	*	CHC1376-CHC1375-CN007_D28_HNF1A_peak_3510	Promoter (<=1kb)	12	51061205	51083550	22346	2	81566	ENST00000228515.5	0	CSRNP2
chr12	51953353	51954242	890	*	CHC1376-CHC1375-CN007_D28_HNF1A_peak_3515	Promoter (<=1kb)	12	51953380	51994925	41546	1	91	ENST00000542485.1	0	ACVR1B
chr12	52069624	52069905	282	*	CHC1376-CHC1375-CN007_D28_HNF1A_peak_3517	Promoter (<=1kb)	12	52069971	52077494	7524	1	60673	ENST00000336854.8	-66	ATG101
chr12	53321298	53321759	462	*	CHC1376-CHC1375-CN007_D28_HNF1A_peak_3523	Promoter (<=1kb)	12	53307456	53321631	14176	2	8086	ENST00000209873.8	0	AAAS
chr12	53379473	53380042	570	*	CHC1376-CHC1375-CN007_D28_HNF1A_peak_3524	Promoter (<=1kb)	12	53380176	53382577	2402	1	6667	ENST00000551969.5	-134	SP1
chr12	53451616	53452074	459	*	CHC1376-CHC1375-CN007_D28_HNF1A_peak_3525	Promoter (<=1kb)	12	53452102	53479826	27725	1	5094	ENST00000359282.9	-28	PCBP2
chr12	53452841	53454461	1621	*	CHC1376-CHC1375-CN007_D28_HNF1A_peak_3526	Promoter (<=1kb)	12	53452844	53461113	8270	1	5094	ENST00000551104.5	0	PCBP2
chr12	53498574	53498879	306	*	CHC1376-CHC1375-CN007_D28_HNF1A_peak_3527	Promoter (<=1kb)	12	53481121	53499456	18336	2	7786	ENST00000547488.5	577	MAP3K12
chr12	53500675	53501196	522	*	CHC1376-CHC1375-CN007_D28_HNF1A_peak_3528	Promoter (<=1kb)	12	53500921	53506431	5511	1	6895	ENST00000550147.5	0	TARBP2
chr12	53676291	53676579	289	*	CHC1376-CHC1375-CN007_D28_HNF1A_peak_3530	Promoter (<=1kb)	12	53665166	53676325	11160	2	517	ENST00000394349.8	0	ATP5G2
chr12	53989931	53990381	451	*	CHC1376-CHC1375-CN007_D28_HNF1A_peak_3535	Promoter (<=1kb)	12	53990624	54028922	38299	1	3223	ENST00000504315.1	-243	HOXC6
chr12	53990533	53990997	465	*	CHC1376-CHC1375-CN007_D28_HNF1A_peak_3536	Promoter (<=1kb)	12	53990624	54028922	38299	1	3223	ENST00000504315.1	0	HOXC6
chr12	53991139	53991420	282	*	CHC1376-CHC1375-CN007_D28_HNF1A_peak_3537	Promoter (<=1kb)	12	53991738	53991847	110	1	406973	ENST00000385189.3	-318	MIR196A2
chr12	53993747	53994104	358	*	CHC1376-CHC1375-CN007_D28_HNF1A_peak_3538	Promoter (<=1kb)	12	53994895	54002888	7994	1	3225	ENST00000504557.1	-791	HOXC9
chr12	53994188	53994484	297	*	CHC1376-CHC1375-CN007_D28_HNF1A_peak_3539	Promoter (<=1kb)	12	53994895	54002888	7994	1	3225	ENST00000504557.1	-411	HOXC9
chr12	54000085	54000817	733	*	CHC1376-CHC1375-CN007_D28_HNF1A_peak_3540	Promoter (<=1kb)	12	54000119	54003337	3219	1	3225	ENST00000303450.4	0	HOXC9
chr12	54000899	54001180	282	*	CHC1376-CHC1375-CN007_D28_HNF1A_peak_3541	Promoter (<=1kb)	12	54000119	54003337	3219	1	3225	ENST00000303450.4	780	HOXC9
chr12	54032463	54032797	335	*	CHC1376-CHC1375-CN007_D28_HNF1A_peak_3545	Promoter (<=1kb)	12	54032853	54035358	2506	1	3222	ENST00000312492.2	-56	HOXC5
chr12	54033367	54033794	428	*	CHC1376-CHC1375-CN007_D28_HNF1A_peak_3546	Promoter (<=1kb)	12	54033950	54034045	96	1	693200	ENST00000384839.1	-156	MIR615
chr12	54054447	54054951	505	*	CHC1376-CHC1375-CN007_D28_HNF1A_peak_3550	Promoter (<=1kb)	12	54053877	54056030	2154	1	3221	ENST00000430889.2	570	HOXC4
chr12	54057306	54058180	875	*	CHC1376-CHC1375-CN007_D28_HNF1A_peak_3552	Promoter (<=1kb)	12	54058254	54122234	63981	1	440101	ENST00000515617.1	-74	FLJ12825
chr12	54058466	54058926	461	*	CHC1376-CHC1375-CN007_D28_HNF1A_peak_3553	Promoter (<=1kb)	12	54058254	54122234	63981	1	440101	ENST00000515617.1	212	FLJ12825
chr12	54059232	54059634	403	*	CHC1376-CHC1375-CN007_D28_HNF1A_peak_3554	Promoter (<=1kb)	12	54058254	54122234	63981	1	440101	ENST00000515617.1	978	FLJ12825
chr12	54126446	54126771	326	*	CHC1376-CHC1375-CN007_D28_HNF1A_peak_3557	Promoter (<=1kb)	12	54126213	54142493	16281	1	400043	ENST00000635070.1	233	RP11-834C11.4
chr12	54126862	54127160	299	*	CHC1376-CHC1375-CN007_D28_HNF1A_peak_3558	Promoter (<=1kb)	12	54126213	54142493	16281	1	400043	ENST00000635070.1	649	RP11-834C11.4
chr12	54258646	54258932	287	*	CHC1376-CHC1375-CN007_D28_HNF1A_peak_3563	Promoter (<=1kb)	12	54252091	54258427	6337	2	23468	ENST00000552562.1	-219	CBX5
chr12	54277631	54279217	1587	*	CHC1376-CHC1375-CN007_D28_HNF1A_peak_3567	Promoter (<=1kb)	12	54230940	54280102	49163	2	23468	ENST00000209875.8	885	CBX5
chr12	54279354	54279784	431	*	CHC1376-CHC1375-CN007_D28_HNF1A_peak_3568	Promoter (<=1kb)	12	54230940	54280102	49163	2	23468	ENST00000209875.8	318	CBX5
chr12	54280177	54282865	2689	*	CHC1376-CHC1375-CN007_D28_HNF1A_peak_3569	Promoter (<=1kb)	12	54280193	54287087	6895	1	3178	ENST00000546500.5	0	HNRNPA1
chr12	54283446	54283838	393	*	CHC1376-CHC1375-CN007_D28_HNF1A_peak_3570	Promoter (<=1kb)	12	54283723	54284371	649	1	3178	ENST00000551679.1	0	HNRNPA1
chr12	54284198	54284481	284	*	CHC1376-CHC1375-CN007_D28_HNF1A_peak_3571	Promoter (<=1kb)	12	54283723	54284371	649	1	3178	ENST00000551679.1	475	HNRNPA1
chr12	55816577	55816867	291	*	CHC1376-CHC1375-CN007_D28_HNF1A_peak_3582	Promoter (<=1kb)	12	55760424	55817709	57286	2	84324	ENST00000552080.1	842	SARNP
chr12	56041592	56042169	578	*	CHC1376-CHC1375-CN007_D28_HNF1A_peak_3583	Promoter (<=1kb)	12	56041893	56044223	2331	1	6231	ENST00000552361.1	0	RPS26
chr12	56042838	56043264	427	*	CHC1376-CHC1375-CN007_D28_HNF1A_peak_3584	Promoter (<=1kb)	12	56042140	56044223	2084	1	6231	ENST00000548590.1	698	RPS26
chr12	56116461	56116972	512	*	CHC1376-CHC1375-CN007_D28_HNF1A_peak_3585	Promoter (<=1kb)	12	56116586	56117943	1358	1	6171	ENST00000546591.5	0	RPL41
chr12	56117865	56118271	407	*	CHC1376-CHC1375-CN007_D28_HNF1A_peak_3586	Promoter (<=1kb)	12	56118250	56131099	12850	1	23344	ENST00000551790.5	0	ESYT1
chr12	56158487	56158933	447	*	CHC1376-CHC1375-CN007_D28_HNF1A_peak_3587	Promoter (<=1kb)	12	56158396	56160945	2550	1	4637	ENST00000548293.5	91	MYL6
chr12	56159922	56160339	418	*	CHC1376-CHC1375-CN007_D28_HNF1A_peak_3588	Promoter (<=1kb)	12	56160036	56162970	2935	1	4637	ENST00000546845.1	0	MYL6
chr12	56221915	56222254	340	*	CHC1376-CHC1375-CN007_D28_HNF1A_peak_3589	Promoter (<=1kb)	12	56202175	56221921	19747	2	10193	ENST00000345093.8	0	RNF41
chr12	56300354	56300929	576	*	CHC1376-CHC1375-CN007_D28_HNF1A_peak_3590	Promoter (<=1kb)	12	56271701	56300391	28691	2	1431	ENST00000548567.5	0	CS
chr12	56360105	56360463	359	*	CHC1376-CHC1375-CN007_D28_HNF1A_peak_3591	Promoter (<=1kb)	12	56342936	56360126	17191	2	6773	ENST00000557235.5	0	STAT2
chr12	56636715	56637345	631	*	CHC1376-CHC1375-CN007_D28_HNF1A_peak_3593	Promoter (<=1kb)	12	56615521	56636816	21296	2	11176	ENST00000550730.1	0	BAZ2A
chr12	56645031	56645510	480	*	CHC1376-CHC1375-CN007_D28_HNF1A_peak_3594	Promoter (<=1kb)	12	56645027	56645101	75	2	26789	ENST00000384304.1	0	SNORD59A
chr12	56685821	56687389	1569	*	CHC1376-CHC1375-CN007_D28_HNF1A_peak_3597	Promoter (<=1kb)	12	56663341	56687997	24657	2	10728	ENST00000537473.2	608	PTGES3
chr12	56724261	56724563	303	*	CHC1376-CHC1375-CN007_D28_HNF1A_peak_3599	Promoter (<=1kb)	12	56712825	56724919	12095	2	4666	ENST00000549259.5	356	NACA
chr12	56725318	56725617	300	*	CHC1376-CHC1375-CN007_D28_HNF1A_peak_3600	Promoter (<=1kb)	12	56712428	56725542	13115	2	4666	ENST00000454682.5	0	NACA
chr12	57488672	57488985	314	*	CHC1376-CHC1375-CN007_D28_HNF1A_peak_3602	Promoter (<=1kb)	12	57488686	57490216	1531	1	4141	ENST00000553123.1	0	MARS
chr12	57614564	57614884	321	*	CHC1376-CHC1375-CN007_D28_HNF1A_peak_3604	Promoter (<=1kb)	12	57614573	57615031	459	1	115557	ENST00000484357.1	0	ARHGEF25
chr12	57693682	57694151	470	*	CHC1376-CHC1375-CN007_D28_HNF1A_peak_3605	Promoter (<=1kb)	12	57693955	57720998	27044	1	10956	ENST00000552285.5	0	OS9
chr12	57752388	57752669	282	*	CHC1376-CHC1375-CN007_D28_HNF1A_peak_3606	Promoter (<=1kb)	12	57747727	57752447	4721	2	1019	ENST00000312990.10	0	CDK4
chr12	57845836	57846233	398	*	CHC1376-CHC1375-CN007_D28_HNF1A_peak_3609	Promoter (<=1kb)	12	57823461	57845534	22074	2	10106	ENST00000547701.5	-302	CTDSP2
chr12	57936041	57936344	304	*	CHC1376-CHC1375-CN007_D28_HNF1A_peak_3611	Promoter (<=1kb)	12	57931528	57936079	4552	2	100506844	ENST00000551421.1	0	NA
chr12	58915232	58916121	890	*	CHC1376-CHC1375-CN007_D28_HNF1A_peak_3619	Promoter (<=1kb)	12	58888874	58914583	25710	2	121227	ENST00000552267.1	-649	LRIG3
chr12	58918682	58919171	490	*	CHC1376-CHC1375-CN007_D28_HNF1A_peak_3622	Promoter (<=1kb)	12	58872149	58919546	47398	2	121227	ENST00000379141.8	375	LRIG3
chr12	62604079	62605904	1826	*	CHC1376-CHC1375-CN007_D28_HNF1A_peak_3629	Promoter (<=1kb)	12	62601751	62603690	1940	2	283416	ENST00000408887.3	-389	NA
chr12	62934986	62935267	282	*	CHC1376-CHC1375-CN007_D28_HNF1A_peak_3636	Promoter (<=1kb)	12	62643982	62935037	291056	2	57460	ENST00000228705.6	0	PPM1H
chr12	65827260	65827563	304	*	CHC1376-CHC1375-CN007_D28_HNF1A_peak_3644	Promoter (<=1kb)	12	65758020	65826974	68955	2	204010	ENST00000489520.2	-286	RPSAP52
chr12	66804710	66805036	327	*	CHC1376-CHC1375-CN007_D28_HNF1A_peak_3649	Promoter (<=1kb)	12	66541872	66804186	262315	2	23426	ENST00000538373.1	-524	GRIP1
chr12	67268918	67269400	483	*	CHC1376-CHC1375-CN007_D28_HNF1A_peak_3650	Promoter (<=1kb)	12	67269281	67319951	50671	1	55832	ENST00000545606.5	0	CAND1
chr12	67270291	67270671	381	*	CHC1376-CHC1375-CN007_D28_HNF1A_peak_3651	Promoter (<=1kb)	12	67269901	67292644	22744	1	55832	ENST00000540525.1	390	CAND1
chr12	67270754	67272664	1911	*	CHC1376-CHC1375-CN007_D28_HNF1A_peak_3652	Promoter (<=1kb)	12	67269901	67292644	22744	1	55832	ENST00000540525.1	853	CAND1
chr12	67651124	67651440	317	*	CHC1376-CHC1375-CN007_D28_HNF1A_peak_3656	Promoter (<=1kb)	12	67651469	67657475	6007	1	8445	ENST00000542503.1	-29	DYRK2
chr12	68686647	68686929	283	*	CHC1376-CHC1375-CN007_D28_HNF1A_peak_3660	Promoter (<=1kb)	12	68674371	68686859	12489	2	100507250	ENST00000500695.2	0	RP11-637A17.2
chr12	69240205	69240639	435	*	CHC1376-CHC1375-CN007_D28_HNF1A_peak_3661	Promoter (<=1kb)	12	69239642	69269573	29932	1	11052	ENST00000551516.1	563	CPSF6
chr12	69249294	69250535	1242	*	CHC1376-CHC1375-CN007_D28_HNF1A_peak_3665	Promoter (<=1kb)	12	69251175	69258189	7015	1	11052	ENST00000547486.1	-640	CPSF6
chr12	69251270	69252508	1239	*	CHC1376-CHC1375-CN007_D28_HNF1A_peak_3666	Promoter (<=1kb)	12	69251175	69258189	7015	1	11052	ENST00000547486.1	95	CPSF6
chr12	69471085	69471954	870	*	CHC1376-CHC1375-CN007_D28_HNF1A_peak_3668	Promoter (<=1kb)	12	69470434	69569061	98628	1	10818	ENST00000550169.5	651	FRS2
chr12	69585209	69585580	372	*	CHC1376-CHC1375-CN007_D28_HNF1A_peak_3669	Promoter (<=1kb)	12	69585334	69601570	16237	1	10576	ENST00000299300.10	0	CCT2
chr12	70244612	70245129	518	*	CHC1376-CHC1375-CN007_D28_HNF1A_peak_3673	Promoter (<=1kb)	12	70243751	70353913	110163	1	4848	ENST00000551043.5	861	CNOT2
chr12	71662020	71662465	446	*	CHC1376-CHC1375-CN007_D28_HNF1A_peak_3681	Promoter (<=1kb)	12	71663009	71680639	17631	1	83591	ENST00000308086.2	-544	THAP2
chr12	71914333	71914630	298	*	CHC1376-CHC1375-CN007_D28_HNF1A_peak_3682	Promoter (<=1kb)	12	71913360	71923215	9856	1	64786	ENST00000546450.1	973	TBC1D15
chr12	74538398	74539524	1127	*	CHC1376-CHC1375-CN007_D28_HNF1A_peak_3687	Promoter (<=1kb)	12	74537827	74545430	7604	1	552889	ENST00000519948.3	571	ATXN7L3B
chr12	75330210	75330523	314	*	CHC1376-CHC1375-CN007_D28_HNF1A_peak_3689	Promoter (<=1kb)	12	75322936	75330056	7121	2	84698	ENST00000493070.1	-154	CAPS2
chr12	75510769	75511051	283	*	CHC1376-CHC1375-CN007_D28_HNF1A_peak_3690	Promoter (<=1kb)	12	75499809	75511597	11789	2	11103	ENST00000438169.6	546	KRR1
chr12	75511471	75512058	588	*	CHC1376-CHC1375-CN007_D28_HNF1A_peak_3691	Promoter (<=1kb)	12	75490861	75511621	20761	2	11103	ENST00000229214.8	0	KRR1
chr12	76080053	76083150	3098	*	CHC1376-CHC1375-CN007_D28_HNF1A_peak_3712	Promoter (<=1kb)	12	76053329	76084094	30766	2	4673	ENST00000551992.5	944	NAP1L1
chr12	79930785	79934152	3368	*	CHC1376-CHC1375-CN007_D28_HNF1A_peak_3720	Promoter (<=1kb)	12	79821112	79934715	113604	2	4659	ENST00000550510.5	563	PPP1R12A
chr12	82357588	82357923	336	*	CHC1376-CHC1375-CN007_D28_HNF1A_peak_3722	Promoter (<=1kb)	12	82357115	82358292	1178	2	29080	ENST00000552412.1	369	CCDC59
chr12	82358343	82358819	477	*	CHC1376-CHC1375-CN007_D28_HNF1A_peak_3723	Promoter (<=1kb)	12	82223681	82358396	134716	2	29080	ENST00000552377.5	0	CCDC59
chr12	85036080	85036506	427	*	CHC1376-CHC1375-CN007_D28_HNF1A_peak_3737	Promoter (<=1kb)	12	85014317	85036257	21941	2	144448	ENST00000532498.6	0	TSPAN19
chr12	89707889	89708233	345	*	CHC1376-CHC1375-CN007_D28_HNF1A_peak_3750	Promoter (<=1kb)	12	89588072	89708831	120760	2	490	ENST00000428670.7	598	ATP2B1
chr12	89709159	89709440	282	*	CHC1376-CHC1375-CN007_D28_HNF1A_peak_3751	Promoter (<=1kb)	12	89708959	89712590	3632	1	338758	ENST00000605386.1	200	NA
chr12	92133323	92145100	11778	*	CHC1376-CHC1375-CN007_D28_HNF1A_peak_3770	Promoter (<=1kb)	12	91984976	92141713	156738	2	256021	ENST00000551843.5	0	LINC01619
chr12	92145663	92146132	470	*	CHC1376-CHC1375-CN007_D28_HNF1A_peak_3771	Promoter (<=1kb)	12	92140278	92145897	5620	2	694	ENST00000256015.4	0	BTG1
chr12	92146930	92147211	282	*	CHC1376-CHC1375-CN007_D28_HNF1A_peak_3772	Promoter (<=1kb)	12	92146181	92189660	43480	1	101928617	ENST00000499685.2	749	NA
chr12	92466310	92466610	301	*	CHC1376-CHC1375-CN007_D28_HNF1A_peak_3774	Promoter (<=1kb)	12	92466451	92492091	25641	1	100507616	ENST00000504409.3	0	RP11-693J15.5
chr12	93439142	93441204	2063	*	CHC1376-CHC1375-CN007_D28_HNF1A_peak_3780	Promoter (<=1kb)	12	93409742	93441256	31515	2	7334	ENST00000549833.1	52	UBE2N
chr12	93442080	93442519	440	*	CHC1376-CHC1375-CN007_D28_HNF1A_peak_3781	Promoter (<=1kb)	12	93405690	93442262	36573	2	7334	ENST00000318066.6	0	UBE2N
chr12	93468541	93468854	314	*	CHC1376-CHC1375-CN007_D28_HNF1A_peak_3782	Promoter (<=1kb)	12	93469189	93502864	33676	1	28977	ENST00000549561.6	-335	MRPL42
chr12	93677163	93677744	582	*	CHC1376-CHC1375-CN007_D28_HNF1A_peak_3783	Promoter (<=1kb)	12	93677375	93738636	61262	1	8738	ENST00000552983.5	0	CRADD
chr12	95218536	95219046	511	*	CHC1376-CHC1375-CN007_D28_HNF1A_peak_3791	Promoter (<=1kb)	12	95218310	95266475	48166	1	55591	ENST00000546409.5	226	VEZT
chr12	95219138	95220195	1058	*	CHC1376-CHC1375-CN007_D28_HNF1A_peak_3792	Promoter (<=1kb)	12	95218310	95266475	48166	1	55591	ENST00000546409.5	828	VEZT
chr12	95475661	95476034	374	*	CHC1376-CHC1375-CN007_D28_HNF1A_peak_3796	Promoter (<=1kb)	12	95476071	95483494	7424	1	10988	ENST00000549136.1	-37	METAP2
chr12	96400313	96400594	282	*	CHC1376-CHC1375-CN007_D28_HNF1A_peak_3804	Promoter (<=1kb)	12	96278261	96400560	122300	2	5128	ENST00000261211.7	0	CDK17
chr12	96489294	96489641	348	*	CHC1376-CHC1375-CN007_D28_HNF1A_peak_3806	Promoter (<=1kb)	12	96489571	96501201	11631	1	144535	ENST00000554621.1	0	CFAP54
chr12	97463383	97464770	1388	*	CHC1376-CHC1375-CN007_D28_HNF1A_peak_3809	Promoter (<=1kb)	12	97464818	97598415	133598	1	196475	ENST00000639121.1	-48	RMST
chr12	97465386	97470449	5064	*	CHC1376-CHC1375-CN007_D28_HNF1A_peak_3810	Promoter (<=1kb)	12	97465021	97533766	68746	1	196475	ENST00000541282.5	365	RMST
chr12	97490324	97491156	833	*	CHC1376-CHC1375-CN007_D28_HNF1A_peak_3822	Promoter (<=1kb)	12	97491909	97491978	70	1	100302289	ENST00000408552.3	-753	MIR1251
chr12	97492843	97493951	1109	*	CHC1376-CHC1375-CN007_D28_HNF1A_peak_3823	Promoter (<=1kb)	12	97492637	97493980	1344	1	196475	ENST00000547996.1	206	RMST
chr12	98503029	98504052	1024	*	CHC1376-CHC1375-CN007_D28_HNF1A_peak_3833	Promoter (<=1kb)	12	98485544	98503855	18312	2	643770	ENST00000501499.1	0	RP11-181C3.1
chr12	98516584	98516865	282	*	CHC1376-CHC1375-CN007_D28_HNF1A_peak_3835	Promoter (<=1kb)	12	98512973	98516422	3450	2	100128191	ENST00000548760.2	-162	TMPO-AS1
chr12	98517041	98520114	3074	*	CHC1376-CHC1375-CN007_D28_HNF1A_peak_3836	Promoter (<=1kb)	12	98512973	98516422	3450	2	100128191	ENST00000548760.2	-619	TMPO-AS1
chr12	98525551	98526605	1055	*	CHC1376-CHC1375-CN007_D28_HNF1A_peak_3839	Promoter (<=1kb)	12	98527529	98537574	10046	1	7112	ENST00000552831.1	-924	TMPO
chr12	98593896	98595365	1470	*	CHC1376-CHC1375-CN007_D28_HNF1A_peak_3840	Promoter (<=1kb)	12	98593725	98601668	7944	1	5250	ENST00000548847.1	171	SLC25A3
chr12	98595447	98595825	379	*	CHC1376-CHC1375-CN007_D28_HNF1A_peak_3841	Promoter (<=1kb)	12	98595664	98598563	2900	1	5250	ENST00000547908.1	0	SLC25A3
chr12	99154811	99155102	292	*	CHC1376-CHC1375-CN007_D28_HNF1A_peak_3843	Promoter (<=1kb)	12	98743974	99154867	410894	2	56899	ENST00000549025.6	0	ANKS1B
chr12	102958234	102958606	373	*	CHC1376-CHC1375-CN007_D28_HNF1A_peak_3849	Promoter (<=1kb)	12	102877495	102958366	80872	2	5053	ENST00000551337.5	0	PAH
chr12	103930686	103932434	1749	*	CHC1376-CHC1375-CN007_D28_HNF1A_peak_3851	Promoter (<=1kb)	12	103930438	103947927	17490	1	7184	ENST00000548462.5	248	HSP90B1
chr12	103966554	103967567	1014	*	CHC1376-CHC1375-CN007_D28_HNF1A_peak_3852	Promoter (<=1kb)	12	103965903	103980668	14766	1	6996	ENST00000544060.1	651	TDG
chr12	106584628	106585019	392	*	CHC1376-CHC1375-CN007_D28_HNF1A_peak_3866	Promoter (<=1kb)	12	106585727	106715544	129818	1	5992	ENST00000539967.6	-708	RFX4
chr12	106585530	106586045	516	*	CHC1376-CHC1375-CN007_D28_HNF1A_peak_3867	Promoter (<=1kb)	12	106585727	106715544	129818	1	5992	ENST00000539967.6	0	RFX4
chr12	106600051	106600457	407	*	CHC1376-CHC1375-CN007_D28_HNF1A_peak_3876	Promoter (<=1kb)	12	106601137	106761659	160523	1	5992	ENST00000357881.8	-680	RFX4
chr12	106774042	106774422	381	*	CHC1376-CHC1375-CN007_D28_HNF1A_peak_3878	Promoter (<=1kb)	12	106774595	106889316	114722	1	55188	ENST00000392837.8	-173	RIC8B
chr12	107775239	107775630	392	*	CHC1376-CHC1375-CN007_D28_HNF1A_peak_3879	Promoter (<=1kb)	12	107774385	107776644	2260	1	121549	ENST00000342331.4	854	ASCL4
chr12	108195735	108196309	575	*	CHC1376-CHC1375-CN007_D28_HNF1A_peak_3880	Promoter (<=1kb)	12	108195833	108250119	54287	1	9671	ENST00000549903.1	0	WSCD2
chr12	108560054	108560504	451	*	CHC1376-CHC1375-CN007_D28_HNF1A_peak_3885	Promoter (<=1kb)	12	108523412	108561159	37748	2	9733	ENST00000431469.6	655	SART3
chr12	108727798	108729796	1999	*	CHC1376-CHC1375-CN007_D28_HNF1A_peak_3891	Promoter (<=1kb)	12	108658881	108730551	71671	2	23603	ENST00000546571.5	755	CORO1C
chr12	108730018	108730657	640	*	CHC1376-CHC1375-CN007_D28_HNF1A_peak_3892	Promoter (<=1kb)	12	108658881	108730551	71671	2	23603	ENST00000546571.5	0	CORO1C
chr12	109998162	109998446	285	*	CHC1376-CHC1375-CN007_D28_HNF1A_peak_3902	Promoter (<=1kb)	12	109999186	110030700	31515	1	88455	ENST00000553025.5	-740	ANKRD13A
chr12	110282400	110283136	737	*	CHC1376-CHC1375-CN007_D28_HNF1A_peak_3903	Promoter (<=1kb)	12	110281681	110347326	65646	1	488	ENST00000539276.6	719	ATP2A2
chr12	110468172	110468887	716	*	CHC1376-CHC1375-CN007_D28_HNF1A_peak_3907	Promoter (<=1kb)	12	110468364	110490385	22022	1	29902	ENST00000377673.9	0	FAM216A
chr12	110741637	110742234	598	*	CHC1376-CHC1375-CN007_D28_HNF1A_peak_3912	Promoter (<=1kb)	12	110721770	110742839	21070	2	5501	ENST00000551676.5	605	PPP1CC
chr12	111596267	111597837	1571	*	CHC1376-CHC1375-CN007_D28_HNF1A_peak_3919	Promoter (<=1kb)	12	111520020	111597807	77788	2	6311	ENST00000548492.1	0	ATXN2
chr12	111685871	111686255	385	*	CHC1376-CHC1375-CN007_D28_HNF1A_peak_3920	Promoter (<=1kb)	12	111686056	111693134	7079	1	80724	ENST00000511915.1	0	ACAD10
chr12	111841759	111842161	403	*	CHC1376-CHC1375-CN007_D28_HNF1A_peak_3921	Promoter (<=1kb)	12	111839767	111841902	2136	2	51275	ENST00000443596.1	0	MAPKAPK5-AS1
chr12	112108762	112109058	297	*	CHC1376-CHC1375-CN007_D28_HNF1A_peak_3922	Promoter (<=1kb)	12	112026689	112109022	82334	2	80018	ENST00000261745.8	0	NAA25
chr12	114684001	114684314	314	*	CHC1376-CHC1375-CN007_D28_HNF1A_peak_3936	Promoter (<=1kb)	12	114670254	114684164	13911	2	6926	ENST00000349155.6	0	TBX3
chr12	116274598	116275547	950	*	CHC1376-CHC1375-CN007_D28_HNF1A_peak_3945	Promoter (<=1kb)	12	116237499	116276295	38797	2	23389	ENST00000650375.1	748	MED13L
chr12	116275748	116276050	303	*	CHC1376-CHC1375-CN007_D28_HNF1A_peak_3946	Promoter (<=1kb)	12	116237499	116276295	38797	2	23389	ENST00000650375.1	245	MED13L
chr12	120291523	120291965	443	*	CHC1376-CHC1375-CN007_D28_HNF1A_peak_3972	Promoter (<=1kb)	12	120291763	120291903	141	2	26834	ENST00000365668.1	0	RNU4-2
chr12	120302259	120302580	322	*	CHC1376-CHC1375-CN007_D28_HNF1A_peak_3973	Promoter (<=1kb)	12	120302316	120304058	1743	1	23409	ENST00000536460.1	0	SIRT4
chr12	120496609	120496979	371	*	CHC1376-CHC1375-CN007_D28_HNF1A_peak_3976	Promoter (<=1kb)	12	120496113	120498472	2360	1	8655	ENST00000552870.1	496	DYNLL1
chr12	120686768	120687108	341	*	CHC1376-CHC1375-CN007_D28_HNF1A_peak_3978	Promoter (<=1kb)	12	120686869	120701864	14996	1	9761	ENST00000228506.7	0	MLEC
chr12	121016425	121016765	341	*	CHC1376-CHC1375-CN007_D28_HNF1A_peak_3979	Promoter (<=1kb)	12	121000486	121016487	16002	2	64897	ENST00000288757.7	0	C12orf43
chr12	121801738	121803238	1501	*	CHC1376-CHC1375-CN007_D28_HNF1A_peak_3983	Promoter (<=1kb)	12	121780952	121802928	21977	2	338799	ENST00000541657.5	0	LINC01089
chr12	121894155	121894436	282	*	CHC1376-CHC1375-CN007_D28_HNF1A_peak_3984	Promoter (<=1kb)	12	121893817	121916584	22768	1	5715	ENST00000535293.5	338	PSMD9
chr12	122001483	122001806	324	*	CHC1376-CHC1375-CN007_D28_HNF1A_peak_3986	Promoter (<=1kb)	12	122001704	122003927	2224	1	144406	ENST00000545988.1	0	WDR66
chr12	122132900	122133210	311	*	CHC1376-CHC1375-CN007_D28_HNF1A_peak_3990	Promoter (<=1kb)	12	122132525	122144418	11894	1	22877	ENST00000538698.5	375	MLXIP
chr12	122182767	122183140	374	*	CHC1376-CHC1375-CN007_D28_HNF1A_peak_3991	Promoter (<=1kb)	12	122183002	122187926	4925	1	254050	ENST00000537113.5	0	LRRC43
chr12	122522486	122523156	671	*	CHC1376-CHC1375-CN007_D28_HNF1A_peak_3992	Promoter (<=1kb)	12	122518930	122522442	3513	2	65117	ENST00000531639.5	-44	RSRC2
chr12	122523436	122525184	1749	*	CHC1376-CHC1375-CN007_D28_HNF1A_peak_3993	Promoter (<=1kb)	12	122505306	122523756	18451	2	65117	ENST00000527173.6	0	RSRC2
chr12	122525917	122526780	864	*	CHC1376-CHC1375-CN007_D28_HNF1A_peak_3995	Promoter (<=1kb)	12	122505059	122526936	21878	2	65117	ENST00000433877.6	156	RSRC2
chr12	122526882	122527214	333	*	CHC1376-CHC1375-CN007_D28_HNF1A_peak_3996	Promoter (<=1kb)	12	122503458	122526999	23542	2	65117	ENST00000331738.11	0	RSRC2
chr12	122752495	122752819	325	*	CHC1376-CHC1375-CN007_D28_HNF1A_peak_3997	Promoter (<=1kb)	12	122752774	122771064	18291	1	8562	ENST00000280557.10	0	DENR
chr12	123267898	123268524	627	*	CHC1376-CHC1375-CN007_D28_HNF1A_peak_4004	Promoter (<=1kb)	12	123260971	123268254	7284	2	8099	ENST00000618072.4	0	CDK2AP1
chr12	123269506	123269816	311	*	CHC1376-CHC1375-CN007_D28_HNF1A_peak_4005	Promoter (<=1kb)	12	123261003	123269239	8237	2	8099	ENST00000538446.5	-267	CDK2AP1
chr12	123584170	123584484	315	*	CHC1376-CHC1375-CN007_D28_HNF1A_peak_4006	Promoter (<=1kb)	12	123584531	123598577	14047	1	10959	ENST00000262225.7	-47	TMED2
chr12	123602004	123602436	433	*	CHC1376-CHC1375-CN007_D28_HNF1A_peak_4007	Promoter (<=1kb)	12	123602077	123619716	17640	1	57696	ENST00000542286.5	0	DDX55
chr12	123633479	123633948	470	*	CHC1376-CHC1375-CN007_D28_HNF1A_peak_4008	Promoter (<=1kb)	12	123620406	123633766	13361	2	1967	ENST00000424014.6	0	EIF2B1
chr12	124913831	124914841	1011	*	CHC1376-CHC1375-CN007_D28_HNF1A_peak_4022	Promoter (<=1kb)	12	124911704	124914601	2898	2	7316	ENST00000546120.2	0	UBC
chr12	124917169	124917672	504	*	CHC1376-CHC1375-CN007_D28_HNF1A_peak_4023	Promoter (<=1kb)	12	124913587	124917368	3782	2	7316	ENST00000542416.1	0	UBC
chr12	128266441	128266817	377	*	CHC1376-CHC1375-CN007_D28_HNF1A_peak_4030	Promoter (<=1kb)	12	128267403	128707915	440513	1	92293	ENST00000435159.2	-586	TMEM132C
chr12	128823893	128824282	390	*	CHC1376-CHC1375-CN007_D28_HNF1A_peak_4043	Promoter (<=1kb)	12	128793191	128823983	30793	2	121260	ENST00000266771.9	0	SLC15A4
chr12	130633826	130634107	282	*	CHC1376-CHC1375-CN007_D28_HNF1A_peak_4055	Promoter (<=1kb)	12	130456496	130633861	177366	2	23504	ENST00000541840.2	0	RIMBP2
chr12	130715572	130715880	309	*	CHC1376-CHC1375-CN007_D28_HNF1A_peak_4057	Promoter (<=1kb)	12	130396177	130716281	320105	2	23504	ENST00000643940.1	401	RIMBP2
chr12	130873309	130873769	461	*	CHC1376-CHC1375-CN007_D28_HNF1A_peak_4058	Promoter (<=1kb)	12	130873103	130875639	2537	1	5901	ENST00000539498.1	206	RAN
chr12	131710886	131711724	839	*	CHC1376-CHC1375-CN007_D28_HNF1A_peak_4065	Promoter (<=1kb)	12	131711081	131725609	14529	1	6433	ENST00000540469.5	0	SFSWAP
chr12	131784203	131784553	351	*	CHC1376-CHC1375-CN007_D28_HNF1A_peak_4066	Promoter (<=1kb)	12	131783468	131799737	16270	1	6433	ENST00000539506.5	735	SFSWAP
chr12	132734122	132734519	398	*	CHC1376-CHC1375-CN007_D28_HNF1A_peak_4078	Promoter (<=1kb)	12	132727350	132735123	7774	2	23141	ENST00000538766.1	604	ANKLE2
chr12	132908304	132908707	404	*	CHC1376-CHC1375-CN007_D28_HNF1A_peak_4079	Promoter (<=1kb)	12	132869619	132909147	39529	2	55743	ENST00000540537.5	440	CHFR
chr12	133037246	133037580	335	*	CHC1376-CHC1375-CN007_D28_HNF1A_peak_4080	Promoter (<=1kb)	12	133037292	133063298	26007	1	7637	ENST00000392319.6	0	ZNF84
chr12	133038922	133039203	282	*	CHC1376-CHC1375-CN007_D28_HNF1A_peak_4081	Promoter (<=1kb)	12	133038875	133048844	9970	1	7637	ENST00000543310.5	47	ZNF84
chr12	133079977	133080857	881	*	CHC1376-CHC1375-CN007_D28_HNF1A_peak_4082	Promoter (<=1kb)	12	133080474	133105626	25153	1	7699	ENST00000356456.9	0	ZNF140
chr13	19781281	19781991	711	*	CHC1376-CHC1375-CN007_D28_HNF1A_peak_4083	Promoter (<=1kb)	13	19674756	19782917	108162	2	55269	ENST00000471658.5	926	PSPC1
chr13	19782756	19783179	424	*	CHC1376-CHC1375-CN007_D28_HNF1A_peak_4084	Promoter (<=1kb)	13	19674756	19782917	108162	2	55269	ENST00000471658.5	0	PSPC1
chr13	19960021	19960511	491	*	CHC1376-CHC1375-CN007_D28_HNF1A_peak_4086	Promoter (<=1kb)	13	19959859	20003092	43234	1	7750	ENST00000620447.1	162	ZMYM2
chr13	19960845	19962428	1584	*	CHC1376-CHC1375-CN007_D28_HNF1A_peak_4087	Promoter (<=1kb)	13	19959859	20003092	43234	1	7750	ENST00000620447.1	986	ZMYM2
chr13	21603981	21604277	297	*	CHC1376-CHC1375-CN007_D28_HNF1A_peak_4098	Promoter (<=1kb)	13	21492700	21604214	111515	2	221154	ENST00000382374.8	0	MICU2
chr13	21670906	21671375	470	*	CHC1376-CHC1375-CN007_D28_HNF1A_peak_4099	Promoter (<=1kb)	13	21671383	21704498	33116	1	2254	ENST00000382353.5	-8	FGF9
chr13	23432667	23433043	377	*	CHC1376-CHC1375-CN007_D28_HNF1A_peak_4106	Promoter (<=1kb)	13	23328830	23433701	104872	2	26278	ENST00000455470.6	658	SACS
chr13	23433469	23433799	331	*	CHC1376-CHC1375-CN007_D28_HNF1A_peak_4107	Promoter (<=1kb)	13	23328826	23433728	104903	2	26278	ENST00000382292.8	0	SACS
chr13	25179850	25180174	325	*	CHC1376-CHC1375-CN007_D28_HNF1A_peak_4116	Promoter (<=1kb)	13	25172828	25180079	7252	2	101928922	ENST00000413501.1	0	LINC00463
chr13	27252112	27253063	952	*	CHC1376-CHC1375-CN007_D28_HNF1A_peak_4125	Promoter (<=1kb)	13	27251597	27256568	4972	1	6144	ENST00000326092.8	515	RPL21
chr13	29497197	29497767	571	*	CHC1376-CHC1375-CN007_D28_HNF1A_peak_4132	Promoter (<=1kb)	13	29496416	29497789	1374	1	23281	ENST00000467990.1	781	MTUS2
chr13	30305741	30306182	442	*	CHC1376-CHC1375-CN007_D28_HNF1A_peak_4138	Promoter (<=1kb)	13	30255480	30306856	51377	2	84056	ENST00000414289.5	674	KATNAL1
chr13	30462834	30463226	393	*	CHC1376-CHC1375-CN007_D28_HNF1A_peak_4141	Promoter (<=1kb)	13	30462346	30463264	919	2	3146	ENST00000490788.1	38	HMGB1
chr13	30463964	30464325	362	*	CHC1376-CHC1375-CN007_D28_HNF1A_peak_4142	Promoter (<=1kb)	13	30459850	30464310	4461	2	3146	ENST00000339872.8	0	HMGB1
chr13	30617501	30618005	505	*	CHC1376-CHC1375-CN007_D28_HNF1A_peak_4143	Promoter (<=1kb)	13	30617693	30631474	13782	1	10208	ENST00000465952.5	0	USPL1
chr13	31160804	31161146	343	*	CHC1376-CHC1375-CN007_D28_HNF1A_peak_4153	Promoter (<=1kb)	13	31135049	31161927	26879	2	10808	ENST00000320027.9	781	HSPH1
chr13	37001896	37002177	282	*	CHC1376-CHC1375-CN007_D28_HNF1A_peak_4198	Promoter (<=1kb)	13	37002268	37008138	5871	1	11340	ENST00000464235.5	-91	EXOSC8
chr13	37058198	37058479	282	*	CHC1376-CHC1375-CN007_D28_HNF1A_peak_4199	Promoter (<=1kb)	13	37009617	37059432	49816	2	55578	ENST00000464744.5	953	SUPT20H
chr13	38349518	38349835	318	*	CHC1376-CHC1375-CN007_D28_HNF1A_peak_4201	Promoter (<=1kb)	13	38349849	38354885	5037	1	51569	ENST00000494372.1	-14	UFM1
chr13	39036103	39036471	369	*	CHC1376-CHC1375-CN007_D28_HNF1A_peak_4203	Promoter (<=1kb)	13	39029032	39037294	8263	2	80209	ENST00000602534.1	823	PROSER1
chr13	39037097	39037388	292	*	CHC1376-CHC1375-CN007_D28_HNF1A_peak_4204	Promoter (<=1kb)	13	39029032	39037294	8263	2	80209	ENST00000602534.1	0	PROSER1
chr13	39037779	39038543	765	*	CHC1376-CHC1375-CN007_D28_HNF1A_peak_4205	Promoter (<=1kb)	13	39038306	39041817	3512	1	387921	ENST00000473371.1	0	NHLRC3
chr13	40376401	40376805	405	*	CHC1376-CHC1375-CN007_D28_HNF1A_peak_4217	Promoter (<=1kb)	13	40198074	40377261	179188	2	646982	ENST00000638084.1	456	LINC00598
chr13	41310879	41311299	421	*	CHC1376-CHC1375-CN007_D28_HNF1A_peak_4220	Promoter (<=1kb)	13	41311205	41377030	65826	1	79612	ENST00000379406.7	0	NAA16
chr13	44436095	44436517	423	*	CHC1376-CHC1375-CN007_D28_HNF1A_peak_4238	Promoter (<=1kb)	13	44434716	44436426	1711	2	8848	ENST00000496838.1	0	TSC22D1
chr13	45418395	45418680	286	*	CHC1376-CHC1375-CN007_D28_HNF1A_peak_4244	Promoter (<=1kb)	13	45393334	45418455	25122	2	253512	ENST00000539591.5	0	SLC25A30
chr13	46051798	46052091	294	*	CHC1376-CHC1375-CN007_D28_HNF1A_peak_4249	Promoter (<=1kb)	13	46042157	46052685	10529	2	23091	ENST00000428921.1	594	ZC3H13
chr13	48037532	48037867	336	*	CHC1376-CHC1375-CN007_D28_HNF1A_peak_4252	Promoter (<=1kb)	13	48037567	48047222	9656	1	55270	ENST00000258662.2	0	NUDT15
chr13	48093742	48094109	368	*	CHC1376-CHC1375-CN007_D28_HNF1A_peak_4253	Promoter (<=1kb)	13	48077171	48095068	17898	2	29079	ENST00000417167.2	959	MED4
chr13	48094387	48095432	1046	*	CHC1376-CHC1375-CN007_D28_HNF1A_peak_4254	Promoter (<=1kb)	13	48075956	48095104	19149	2	29079	ENST00000258648.6	0	MED4
chr13	49443949	49444230	282	*	CHC1376-CHC1375-CN007_D28_HNF1A_peak_4257	Promoter (<=1kb)	13	49309798	49444126	134329	2	81617	ENST00000409308.5	0	CAB39L
chr13	49792765	49793076	312	*	CHC1376-CHC1375-CN007_D28_HNF1A_peak_4259	Promoter (<=1kb)	13	49699307	49792921	93615	2	3839	ENST00000261667.7	0	KPNA3
chr13	51583888	51584216	329	*	CHC1376-CHC1375-CN007_D28_HNF1A_peak_4266	Promoter (<=1kb)	13	51584455	51592586	8132	1	115825	ENST00000612477.1	-239	WDFY2
chr13	52013160	52013527	368	*	CHC1376-CHC1375-CN007_D28_HNF1A_peak_4271	Promoter (<=1kb)	13	52012414	52029664	17251	1	440138	ENST00000521508.1	746	ALG11
chr13	52450534	52450824	291	*	CHC1376-CHC1375-CN007_D28_HNF1A_peak_4273	Promoter (<=1kb)	13	52412602	52450622	38021	2	51028	ENST00000378060.8	0	VPS36
chr13	52651142	52651923	782	*	CHC1376-CHC1375-CN007_D28_HNF1A_peak_4274	Promoter (<=1kb)	13	52652709	52665649	12941	1	10910	ENST00000483074.1	-786	SUGT1
chr13	52848454	52848800	347	*	CHC1376-CHC1375-CN007_D28_HNF1A_peak_4276	Promoter (<=1kb)	13	52842889	52848640	5752	2	5100	ENST00000377942.7	0	PCDH8
chr13	59750910	59751230	321	*	CHC1376-CHC1375-CN007_D28_HNF1A_peak_4287	Promoter (<=1kb)	13	59665692	59751021	85330	2	81624	ENST00000649952.1	0	DIAPH3
chr13	71865228	71866400	1173	*	CHC1376-CHC1375-CN007_D28_HNF1A_peak_4328	Promoter (<=1kb)	13	71439946	71866769	426824	2	1602	ENST00000619232.1	369	DACH1
chr13	71867195	71867833	639	*	CHC1376-CHC1375-CN007_D28_HNF1A_peak_4329	Promoter (<=1kb)	13	71437966	71867192	429227	2	1602	ENST00000620444.4	-3	DACH1
chr13	72781890	72782310	421	*	CHC1376-CHC1375-CN007_D28_HNF1A_peak_4330	Promoter (<=1kb)	13	72782059	73016461	234403	1	10464	ENST00000326291.10	0	PIBF1
chr13	75788358	75788835	478	*	CHC1376-CHC1375-CN007_D28_HNF1A_peak_4341	Promoter (<=1kb)	13	75788838	75817278	28441	1	4008	ENST00000497947.6	-3	LMO7
chr13	77326994	77327344	351	*	CHC1376-CHC1375-CN007_D28_HNF1A_peak_4350	Promoter (<=1kb)	13	77044658	77327044	282387	2	23077	ENST00000357337.10	0	MYCBP2
chr13	77699131	77701764	2634	*	CHC1376-CHC1375-CN007_D28_HNF1A_peak_4352	Promoter (<=1kb)	13	77698882	77744372	45491	1	122060	ENST00000377236.2	249	SLAIN1
chr13	77918088	77918424	337	*	CHC1376-CHC1375-CN007_D28_HNF1A_peak_4364	Promoter (<=1kb)	13	77896408	77918799	22392	2	1910	ENST00000626030.1	375	EDNRB
chr13	78030192	78030513	322	*	CHC1376-CHC1375-CN007_D28_HNF1A_peak_4365	Promoter (<=1kb)	13	78030936	78053595	22660	1	100874175	ENST00000438327.2	-423	NA
chr13	79404395	79405317	923	*	CHC1376-CHC1375-CN007_D28_HNF1A_peak_4375	Promoter (<=1kb)	13	79319954	79405788	85835	2	64062	ENST00000267229.11	471	RBM26
chr13	80337622	80338843	1222	*	CHC1376-CHC1375-CN007_D28_HNF1A_peak_4383	Promoter (<=1kb)	13	80335976	80339659	3684	2	10253	ENST00000377102.5	816	SPRY2
chr13	80339748	80340067	320	*	CHC1376-CHC1375-CN007_D28_HNF1A_peak_4384	Promoter (<=1kb)	13	80335976	80339659	3684	2	10253	ENST00000377102.5	-89	SPRY2
chr13	83881943	83882391	449	*	CHC1376-CHC1375-CN007_D28_HNF1A_peak_4389	Promoter (<=1kb)	13	83877205	83882393	5189	2	114798	ENST00000377084.3	2	SLITRK1
chr13	91349083	91351965	2883	*	CHC1376-CHC1375-CN007_D28_HNF1A_peak_4402	Promoter (<=1kb)	13	91350605	91350688	84	1	406952	ENST00000385012.1	0	MIR17HG
chr13	93226674	93227041	368	*	CHC1376-CHC1375-CN007_D28_HNF1A_peak_4405	Promoter (<=1kb)	13	93226842	94407401	1180560	1	10082	ENST00000377047.8	0	GPC6
chr13	99501113	99501602	490	*	CHC1376-CHC1375-CN007_D28_HNF1A_peak_4425	Promoter (<=1kb)	13	99501417	99564006	62590	1	9375	ENST00000376387.4	0	TM9SF2
chr13	99502186	99502780	595	*	CHC1376-CHC1375-CN007_D28_HNF1A_peak_4426	Promoter (<=1kb)	13	99501417	99564006	62590	1	9375	ENST00000376387.4	769	TM9SF2
chr13	99982975	99985410	2436	*	CHC1376-CHC1375-CN007_D28_HNF1A_peak_4442	Promoter (<=1kb)	13	99984289	99985492	1204	1	7546	ENST00000490085.5	0	ZIC2
chr13	99985789	99986936	1148	*	CHC1376-CHC1375-CN007_D28_HNF1A_peak_4443	Promoter (<=1kb)	13	99984789	99985474	686	1	7546	ENST00000477213.1	1000	ZIC2
chr13	100674088	100674386	299	*	CHC1376-CHC1375-CN007_D28_HNF1A_peak_4449	Promoter (<=1kb)	13	100604871	100674774	69904	2	84899	ENST00000328767.9	388	TMTC4
chr13	102597548	102597912	365	*	CHC1376-CHC1375-CN007_D28_HNF1A_peak_4451	Promoter (<=1kb)	13	102597033	102608022	10990	1	7174	ENST00000490010.1	515	TPP2
chr13	106515766	106518132	2367	*	CHC1376-CHC1375-CN007_D28_HNF1A_peak_4475	Promoter (<=1kb)	13	106489810	106516447	26638	2	1948	ENST00000643990.1	0	EFNB2
chr13	106533318	106534236	919	*	CHC1376-CHC1375-CN007_D28_HNF1A_peak_4483	Promoter (<=1kb)	13	106489731	106535114	45384	2	1948	ENST00000245323.4	878	EFNB2
chr13	106561114	106561417	304	*	CHC1376-CHC1375-CN007_D28_HNF1A_peak_4485	Promoter (<=1kb)	13	106543828	106561951	18124	2	55082	ENST00000375926.5	534	ARGLU1
chr13	106562123	106567333	5211	*	CHC1376-CHC1375-CN007_D28_HNF1A_peak_4486	Promoter (<=1kb)	13	106543828	106561951	18124	2	55082	ENST00000375926.5	-172	ARGLU1
chr13	108270029	108270461	433	*	CHC1376-CHC1375-CN007_D28_HNF1A_peak_4491	Promoter (<=1kb)	13	108270227	108303604	33378	1	10673	ENST00000479435.1	0	TNFSF13B
chr13	110716151	110717481	1331	*	CHC1376-CHC1375-CN007_D28_HNF1A_peak_4498	Promoter (<=1kb)	13	110715437	110719476	4040	1	3621	ENST00000464141.1	714	ING1
chr13	110912685	110914137	1453	*	CHC1376-CHC1375-CN007_D28_HNF1A_peak_4500	Promoter (<=1kb)	13	110893197	110914617	21421	2	55608	ENST00000494859.5	480	ANKRD10
chr13	110915108	110915459	352	*	CHC1376-CHC1375-CN007_D28_HNF1A_peak_4501	Promoter (<=1kb)	13	110878540	110915069	36530	2	55608	ENST00000267339.6	-39	ANKRD10
chr13	113001420	113001815	396	*	CHC1376-CHC1375-CN007_D28_HNF1A_peak_4518	Promoter (<=1kb)	13	113001714	113099735	98022	1	23263	ENST00000375604.6	0	MCF2L
chr13	113355632	113356124	493	*	CHC1376-CHC1375-CN007_D28_HNF1A_peak_4522	Promoter (<=1kb)	13	113325062	113355436	30375	2	79774	ENST00000326039.3	-196	GRTP1
chr13	113453548	113453998	451	*	CHC1376-CHC1375-CN007_D28_HNF1A_peak_4523	Promoter (<=1kb)	13	113422633	113453524	30892	2	113622	ENST00000375418.7	-24	ADPRHL1
chr13	113666252	113666574	323	*	CHC1376-CHC1375-CN007_D28_HNF1A_peak_4527	Promoter (<=1kb)	13	113667155	113737735	70581	1	6011	ENST00000335678.6	-581	NA
chr13	113801876	113802224	349	*	CHC1376-CHC1375-CN007_D28_HNF1A_peak_4528	Promoter (<=1kb)	13	113803050	113811953	8904	1	348013	ENST00000467169.1	-826	TMEM255B
chr14	20343255	20343688	434	*	CHC1376-CHC1375-CN007_D28_HNF1A_peak_4534	Promoter (<=1kb)	14	20343582	20357905	14324	1	10038	ENST00000429687.7	0	PARP2
chr14	20461469	20461816	348	*	CHC1376-CHC1375-CN007_D28_HNF1A_peak_4535	Promoter (<=1kb)	14	20457719	20461612	3894	2	90809	ENST00000250489.8	0	TMEM55B
chr14	21261716	21269132	7417	*	CHC1376-CHC1375-CN007_D28_HNF1A_peak_4547	Promoter (<=1kb)	14	21210556	21265516	54961	2	3183	ENST00000430246.6	0	HNRNPC
chr14	21269550	21269869	320	*	CHC1376-CHC1375-CN007_D28_HNF1A_peak_4548	Promoter (<=1kb)	14	21209136	21269494	60359	2	3183	ENST00000336053.10	-56	HNRNPC
chr14	21382166	21383240	1075	*	CHC1376-CHC1375-CN007_D28_HNF1A_peak_4549	Promoter (<=1kb)	14	21369349	21383946	14598	2	11198	ENST00000556309.5	706	SUPT16H
chr14	21456039	21456497	459	*	CHC1376-CHC1375-CN007_D28_HNF1A_peak_4550	Promoter (<=1kb)	14	21385198	21456126	70929	2	57680	ENST00000646647.1	0	CHD8
chr14	21511324	21511605	282	*	CHC1376-CHC1375-CN007_D28_HNF1A_peak_4551	Promoter (<=1kb)	14	21498138	21511375	13238	2	56339	ENST00000298717.8	0	METTL3
chr14	22588424	22588761	338	*	CHC1376-CHC1375-CN007_D28_HNF1A_peak_4554	Promoter (<=1kb)	14	22564908	22589157	24250	2	1603	ENST00000538631.1	396	DAD1
chr14	22766456	22766751	296	*	CHC1376-CHC1375-CN007_D28_HNF1A_peak_4555	Promoter (<=1kb)	14	22766522	22771789	5268	1	5018	ENST00000285848.9	0	OXA1L
chr14	22929451	22929850	400	*	CHC1376-CHC1375-CN007_D28_HNF1A_peak_4556	Promoter (<=1kb)	14	22929609	22954692	25084	1	101926933	ENST00000548819.5	0	RP11-298I3.1
chr14	23095211	23095532	322	*	CHC1376-CHC1375-CN007_D28_HNF1A_peak_4557	Promoter (<=1kb)	14	23059059	23095383	36325	2	22985	ENST00000555053.5	0	ACIN1
chr14	23301396	23301983	588	*	CHC1376-CHC1375-CN007_D28_HNF1A_peak_4558	Promoter (<=1kb)	14	23296035	23301583	5549	2	90673	ENST00000558058.5	0	PPP1R3E
chr14	23321159	23321456	298	*	CHC1376-CHC1375-CN007_D28_HNF1A_peak_4559	Promoter (<=1kb)	14	23321289	23326185	4897	1	8106	ENST00000216727.8	0	PABPN1
chr14	23322656	23323090	435	*	CHC1376-CHC1375-CN007_D28_HNF1A_peak_4560	Promoter (<=1kb)	14	23322539	23324217	1679	1	8106	ENST00000554062.5	117	PABPN1
chr14	23364225	23364695	471	*	CHC1376-CHC1375-CN007_D28_HNF1A_peak_4561	Promoter (<=1kb)	14	23356402	23365633	9232	2	10278	ENST00000216733.7	938	EFS
chr14	24114358	24114745	388	*	CHC1376-CHC1375-CN007_D28_HNF1A_peak_4564	Promoter (<=1kb)	14	24114627	24117011	2385	1	80344	ENST00000561056.5	0	DCAF11
chr14	24161072	24161369	298	*	CHC1376-CHC1375-CN007_D28_HNF1A_peak_4565	Promoter (<=1kb)	14	24161273	24166392	5120	1	10379	ENST00000557894.5	0	IRF9
chr14	24366918	24367414	497	*	CHC1376-CHC1375-CN007_D28_HNF1A_peak_4566	Promoter (<=1kb)	14	24366939	24377908	10970	1	4776	ENST00000554591.5	0	NFATC4
chr14	26594536	26594949	414	*	CHC1376-CHC1375-CN007_D28_HNF1A_peak_4576	Promoter (<=1kb)	14	26519199	26595461	76263	2	4857	ENST00000551754.1	512	NOVA1
chr14	26595388	26596066	679	*	CHC1376-CHC1375-CN007_D28_HNF1A_peak_4577	Promoter (<=1kb)	14	26448718	26595499	146782	2	4857	ENST00000347476.10	0	NOVA1
chr14	26872104	26872385	282	*	CHC1376-CHC1375-CN007_D28_HNF1A_peak_4579	Promoter (<=1kb)	14	26873133	26914743	41611	1	101927081	ENST00000548170.1	-748	MIR4307HG
chr14	30559811	30560352	542	*	CHC1376-CHC1375-CN007_D28_HNF1A_peak_4583	Promoter (<=1kb)	14	30559310	30616672	57363	1	55632	ENST00000553504.5	501	G2E3
chr14	30622257	30622579	323	*	CHC1376-CHC1375-CN007_D28_HNF1A_peak_4586	Promoter (<=1kb)	14	30622311	30715970	93660	1	23256	ENST00000555259.5	0	SCFD1
chr14	31024265	31025355	1091	*	CHC1376-CHC1375-CN007_D28_HNF1A_peak_4587	Promoter (<=1kb)	14	31025106	31092999	67894	1	11154	ENST00000557346.5	0	AP4S1
chr14	31205352	31206105	754	*	CHC1376-CHC1375-CN007_D28_HNF1A_peak_4590	Promoter (<=1kb)	14	31178065	31206176	28112	2	25831	ENST00000553616.1	71	HECTD1
chr14	31420608	31420889	282	*	CHC1376-CHC1375-CN007_D28_HNF1A_peak_4591	Promoter (<=1kb)	14	31420758	31452883	32126	1	101927124	ENST00000502430.2	0	CTD-2213F21.2
chr14	32078743	32079226	484	*	CHC1376-CHC1375-CN007_D28_HNF1A_peak_4592	Promoter (<=1kb)	14	32078231	32154633	76403	1	394	ENST00000554090.1	512	ARHGAP5
chr14	32201026	32201404	379	*	CHC1376-CHC1375-CN007_D28_HNF1A_peak_4595	Promoter (<=1kb)	14	32202045	32202151	107	1	101954278	ENST00000364784.1	-641	RNU6-8
chr14	32330211	32332140	1930	*	CHC1376-CHC1375-CN007_D28_HNF1A_peak_4597	Promoter (<=1kb)	14	32329400	32830817	501418	1	9472	ENST00000557272.1	811	AKAP6
chr14	32472533	32473086	554	*	CHC1376-CHC1375-CN007_D28_HNF1A_peak_4600	Promoter (<=1kb)	14	32473757	32546449	72693	1	9472	ENST00000553547.5	-671	AKAP6
chr14	32474751	32475213	463	*	CHC1376-CHC1375-CN007_D28_HNF1A_peak_4601	Promoter (<=1kb)	14	32473757	32546449	72693	1	9472	ENST00000553547.5	994	AKAP6
chr14	34982413	34983054	642	*	CHC1376-CHC1375-CN007_D28_HNF1A_peak_4607	Promoter (<=1kb)	14	34920858	34982452	61595	2	100506157	ENST00000556355.5	0	NA
chr14	35293338	35293738	401	*	CHC1376-CHC1375-CN007_D28_HNF1A_peak_4608	Promoter (<=1kb)	14	35292473	35317419	24947	1	5687	ENST00000556506.1	865	PSMA6
chr14	36318777	36319078	302	*	CHC1376-CHC1375-CN007_D28_HNF1A_peak_4610	Promoter (<=1kb)	14	36314701	36319870	5170	2	51562	ENST00000604160.1	792	MBIP
chr14	44961974	44962473	500	*	CHC1376-CHC1375-CN007_D28_HNF1A_peak_4623	Promoter (<=1kb)	14	44962208	45074431	112224	1	23116	ENST00000361577.7	0	FAM179B
chr14	45133481	45133863	383	*	CHC1376-CHC1375-CN007_D28_HNF1A_peak_4630	Promoter (<=1kb)	14	45120910	45134483	13574	2	2287	ENST00000557324.5	620	FKBP3
chr14	49585325	49586107	783	*	CHC1376-CHC1375-CN007_D28_HNF1A_peak_4639	Promoter (<=1kb)	14	49585390	49586325	936	2	6235	ENST00000557519.1	218	RPS29
chr14	49586194	49586738	545	*	CHC1376-CHC1375-CN007_D28_HNF1A_peak_4640	Promoter (<=1kb)	14	49586579	49586878	300	1	6029	ENST00000635274.1	0	RN7SL1
chr14	49598678	49598973	296	*	CHC1376-CHC1375-CN007_D28_HNF1A_peak_4641	Promoter (<=1kb)	14	49598697	49614672	15976	1	122769	ENST00000298288.10	0	LRR1
chr14	49619680	49620032	353	*	CHC1376-CHC1375-CN007_D28_HNF1A_peak_4642	Promoter (<=1kb)	14	49618519	49620685	2167	2	6166	ENST00000298289.6	653	RPL36AL
chr14	49620534	49620921	388	*	CHC1376-CHC1375-CN007_D28_HNF1A_peak_4643	Promoter (<=1kb)	14	49620795	49623481	2687	1	4247	ENST00000305386.3	0	MGAT2
chr14	49767669	49767950	282	*	CHC1376-CHC1375-CN007_D28_HNF1A_peak_4645	Promoter (<=1kb)	14	49767608	49786385	18778	1	23588	ENST00000298307.9	61	KLHDC2
chr14	49851599	49852257	659	*	CHC1376-CHC1375-CN007_D28_HNF1A_peak_4646	Promoter (<=1kb)	14	49820096	49852780	32685	2	9147	ENST00000557380.5	523	NEMF
chr14	49862746	49863139	394	*	CHC1376-CHC1375-CN007_D28_HNF1A_peak_4647	Promoter (<=1kb)	14	49862550	49862849	300	2	378706	ENST00000490232.3	0	RN7SL2
chr14	50116472	50116928	457	*	CHC1376-CHC1375-CN007_D28_HNF1A_peak_4648	Promoter (<=1kb)	14	50108632	50116477	7846	2	79609	ENST00000569518.5	0	VCPKMT
chr14	50920820	50921165	346	*	CHC1376-CHC1375-CN007_D28_HNF1A_peak_4655	Promoter (<=1kb)	14	50917016	50921528	4513	2	5836	ENST00000553872.1	363	PYGL
chr14	51095197	51095491	295	*	CHC1376-CHC1375-CN007_D28_HNF1A_peak_4656	Promoter (<=1kb)	14	50978778	51095329	116552	2	114088	ENST00000338969.9	0	TRIM9
chr14	51241163	51241444	282	*	CHC1376-CHC1375-CN007_D28_HNF1A_peak_4658	Promoter (<=1kb)	14	51240250	51255654	15405	1	81542	ENST00000556683.1	913	TMX1
chr14	51861456	51862510	1055	*	CHC1376-CHC1375-CN007_D28_HNF1A_peak_4663	Promoter (<=1kb)	14	51861324	51966903	105580	1	54331	ENST00000554736.5	132	GNG2
chr14	54488998	54489329	332	*	CHC1376-CHC1375-CN007_D28_HNF1A_peak_4674	Promoter (<=1kb)	14	54474484	54489025	14542	2	2764	ENST00000554908.5	0	GMFB
chr14	54509660	54510009	350	*	CHC1376-CHC1375-CN007_D28_HNF1A_peak_4675	Promoter (<=1kb)	14	54509812	54538281	28470	1	10668	ENST00000554791.5	0	CGRRF1
chr14	54876991	54877419	429	*	CHC1376-CHC1375-CN007_D28_HNF1A_peak_4677	Promoter (<=1kb)	14	54878113	54878193	81	2	100422984	ENST00000580634.1	774	MIR4308
chr14	55051318	55051776	459	*	CHC1376-CHC1375-CN007_D28_HNF1A_peak_4679	Promoter (<=1kb)	14	55051631	55070192	18562	1	93487	ENST00000395468.8	0	MAPK1IP1L
chr14	55271164	55271448	285	*	CHC1376-CHC1375-CN007_D28_HNF1A_peak_4684	Promoter (<=1kb)	14	55271303	55353609	82307	1	55030	ENST00000313833.4	0	FBXO34
chr14	58245595	58246434	840	*	CHC1376-CHC1375-CN007_D28_HNF1A_peak_4694	Promoter (<=1kb)	14	58244904	58272007	27104	1	5684	ENST00000557508.5	691	PSMA3
chr14	58295795	58297355	1561	*	CHC1376-CHC1375-CN007_D28_HNF1A_peak_4696	Promoter (<=1kb)	14	58274014	58298084	24071	2	379025	ENST00000553657.5	729	PSMA3-AS1
chr14	58427007	58427716	710	*	CHC1376-CHC1375-CN007_D28_HNF1A_peak_4698	Promoter (<=1kb)	14	58408494	58427614	19121	2	26520	ENST00000395159.6	0	TIMM9
chr14	59188267	59188820	554	*	CHC1376-CHC1375-CN007_D28_HNF1A_peak_4708	Promoter (<=1kb)	14	59188646	59266161	77516	1	23002	ENST00000556596.1	0	DAAM1
chr14	59484639	59484926	288	*	CHC1376-CHC1375-CN007_D28_HNF1A_peak_4712	Promoter (<=1kb)	14	59484569	59504274	19706	1	51528	ENST00000553941.5	70	JKAMP
chr14	60251080	60251370	291	*	CHC1376-CHC1375-CN007_D28_HNF1A_peak_4716	Promoter (<=1kb)	14	60250431	60283266	32836	1	5494	ENST00000525399.2	649	PPM1A
chr14	60735711	60735992	282	*	CHC1376-CHC1375-CN007_D28_HNF1A_peak_4720	Promoter (<=1kb)	14	60734779	60808428	73650	1	4331	ENST00000553354.5	932	MNAT1
chr14	61696288	61700456	4169	*	CHC1376-CHC1375-CN007_D28_HNF1A_peak_4729	Promoter (<=1kb)	14	61697622	61747771	50150	1	3091	ENST00000557538.5	0	HIF1A
chr14	63641814	63642482	669	*	CHC1376-CHC1375-CN007_D28_HNF1A_peak_4737	Promoter (<=1kb)	14	63597039	63641861	44823	2	112840	ENST00000394942.2	0	WDR89
chr14	65102688	65102969	282	*	CHC1376-CHC1375-CN007_D28_HNF1A_peak_4743	Promoter (<=1kb)	14	65076462	65102690	26229	2	4149	ENST00000557277.5	0	MAX
chr14	66507902	66508351	450	*	CHC1376-CHC1375-CN007_D28_HNF1A_peak_4752	Promoter (<=1kb)	14	66508138	67059029	550892	1	10243	ENST00000459628.5	0	GPHN
chr14	67359858	67360240	383	*	CHC1376-CHC1375-CN007_D28_HNF1A_peak_4754	Promoter (<=1kb)	14	67359997	67386516	26520	1	1965	ENST00000256383.8	0	EIF2S1
chr14	67360713	67361403	691	*	CHC1376-CHC1375-CN007_D28_HNF1A_peak_4755	Promoter (<=1kb)	14	67360556	67382587	22032	1	1965	ENST00000557310.5	157	EIF2S1
chr14	68790087	68792152	2066	*	CHC1376-CHC1375-CN007_D28_HNF1A_peak_4772	Promoter (<=1kb)	14	68787660	68791243	3584	2	677	ENST00000555997.1	0	ZFP36L1
chr14	68792248	68793052	805	*	CHC1376-CHC1375-CN007_D28_HNF1A_peak_4773	Promoter (<=1kb)	14	68787662	68793240	5579	2	677	ENST00000439696.2	188	ZFP36L1
chr14	68922108	68922554	447	*	CHC1376-CHC1375-CN007_D28_HNF1A_peak_4774	Promoter (<=1kb)	14	68902543	68921359	18817	2	87	ENST00000554158.1	-749	ACTN1
chr14	69153026	69153553	528	*	CHC1376-CHC1375-CN007_D28_HNF1A_peak_4775	Promoter (<=1kb)	14	69050881	69153126	102246	2	8816	ENST00000341516.9	0	DCAF5
chr14	69397065	69397429	365	*	CHC1376-CHC1375-CN007_D28_HNF1A_peak_4777	Promoter (<=1kb)	14	69398015	69453300	55286	1	55334	ENST00000556125.5	-586	SLC39A9
chr14	69483733	69484140	408	*	CHC1376-CHC1375-CN007_D28_HNF1A_peak_4778	Promoter (<=1kb)	14	69484692	69503690	18999	1	400224	ENST00000556123.1	-552	PLEKHD1
chr14	69767534	69768473	940	*	CHC1376-CHC1375-CN007_D28_HNF1A_peak_4782	Promoter (<=1kb)	14	69767783	69768675	893	1	6430	ENST00000555412.1	0	SRSF5
chr14	70599807	70600269	463	*	CHC1376-CHC1375-CN007_D28_HNF1A_peak_4784	Promoter (<=1kb)	14	70581257	70600643	19387	2	10001	ENST00000554963.5	374	MED6
chr14	71320132	71320413	282	*	CHC1376-CHC1375-CN007_D28_HNF1A_peak_4785	Promoter (<=1kb)	14	71320449	71529370	208922	1	26037	ENST00000553453.5	-36	SIPA1L1
chr14	73058278	73058642	365	*	CHC1376-CHC1375-CN007_D28_HNF1A_peak_4788	Promoter (<=1kb)	14	73058436	73123898	65463	1	58517	ENST00000261973.11	0	RBM25
chr14	73714503	73714840	338	*	CHC1376-CHC1375-CN007_D28_HNF1A_peak_4793	Promoter (<=1kb)	14	73711783	73714372	2590	2	9240	ENST00000316836.4	-131	PNMA1
chr14	73886489	73886770	282	*	CHC1376-CHC1375-CN007_D28_HNF1A_peak_4794	Promoter (<=1kb)	14	73886617	73931597	44981	1	57862	ENST00000540593.5	0	ZNF410
chr14	73887555	73887877	323	*	CHC1376-CHC1375-CN007_D28_HNF1A_peak_4795	Promoter (<=1kb)	14	73888250	73904035	15786	1	57862	ENST00000554582.5	-373	ZNF410
chr14	74303034	74303320	287	*	CHC1376-CHC1375-CN007_D28_HNF1A_peak_4797	Promoter (<=1kb)	14	74303069	74357033	53965	1	55237	ENST00000557177.1	0	VRTN
chr14	74882048	74882329	282	*	CHC1376-CHC1375-CN007_D28_HNF1A_peak_4801	Promoter (<=1kb)	14	74881956	74898486	16531	1	1743	ENST00000554806.5	92	DLST
chr14	74882406	74882800	395	*	CHC1376-CHC1375-CN007_D28_HNF1A_peak_4802	Promoter (<=1kb)	14	74881956	74898486	16531	1	1743	ENST00000554806.5	450	DLST
chr14	75176619	75176949	331	*	CHC1376-CHC1375-CN007_D28_HNF1A_peak_4805	Promoter (<=1kb)	14	75131470	75176631	45162	2	10972	ENST00000303575.8	0	TMED10
chr14	75278512	75278875	364	*	CHC1376-CHC1375-CN007_D28_HNF1A_peak_4807	Promoter (<=1kb)	14	75278774	75282230	3457	1	2353	ENST00000303562.8	0	FOS
chr14	75660758	75661183	426	*	CHC1376-CHC1375-CN007_D28_HNF1A_peak_4808	Promoter (<=1kb)	14	75660992	75690282	29291	1	23093	ENST00000555290.5	0	TTLL5
chr14	77028686	77029155	470	*	CHC1376-CHC1375-CN007_D28_HNF1A_peak_4822	Promoter (<=1kb)	14	77024543	77028699	4157	2	64207	ENST00000238647.4	0	IRF2BPL
chr14	77040275	77040704	430	*	CHC1376-CHC1375-CN007_D28_HNF1A_peak_4823	Promoter (<=1kb)	14	77041064	77069503	28440	1	283575	ENST00000500215.3	-360	RP11-7F17.5
chr14	77097906	77098385	480	*	CHC1376-CHC1375-CN007_D28_HNF1A_peak_4826	Promoter (<=1kb)	14	77098311	77225462	127152	1	57156	ENST00000557752.1	0	TMEM63C
chr14	77141474	77141838	365	*	CHC1376-CHC1375-CN007_D28_HNF1A_peak_4827	Promoter (<=1kb)	14	77131270	77141791	10522	2	283576	ENST00000319374.4	0	ZDHHC22
chr14	77376912	77377275	364	*	CHC1376-CHC1375-CN007_D28_HNF1A_peak_4829	Promoter (<=1kb)	14	77377133	77391497	14365	1	161394	ENST00000216471.4	0	SAMD15
chr14	77708576	77709131	556	*	CHC1376-CHC1375-CN007_D28_HNF1A_peak_4830	Promoter (<=1kb)	14	77708178	77717598	9421	1	81892	ENST00000553981.1	398	SLIRP
chr14	87992965	87993285	321	*	CHC1376-CHC1375-CN007_D28_HNF1A_peak_4852	Promoter (<=1kb)	14	87933014	87993271	60258	2	2581	ENST00000261304.6	0	GALC
chr14	88385398	88385855	458	*	CHC1376-CHC1375-CN007_D28_HNF1A_peak_4854	Promoter (<=1kb)	14	88385530	88438456	52927	1	55812	ENST00000393545.8	0	SPATA7
chr14	89349349	89349807	459	*	CHC1376-CHC1375-CN007_D28_HNF1A_peak_4856	Promoter (<=1kb)	14	89263593	89350791	87199	2	1112	ENST00000555658.5	984	FOXN3
chr14	90256304	90256635	332	*	CHC1376-CHC1375-CN007_D28_HNF1A_peak_4858	Promoter (<=1kb)	14	90256495	90275429	18935	1	5700	ENST00000261303.12	0	PSMC1
chr14	90396976	90397417	442	*	CHC1376-CHC1375-CN007_D28_HNF1A_peak_4859	Promoter (<=1kb)	14	90396983	90408261	11279	1	801	ENST00000356978.8	0	CALM1
chr14	90398797	90399379	583	*	CHC1376-CHC1375-CN007_D28_HNF1A_peak_4860	Promoter (<=1kb)	14	90398262	90405107	6846	1	801	ENST00000544280.6	535	CALM1
chr14	90399556	90399901	346	*	CHC1376-CHC1375-CN007_D28_HNF1A_peak_4861	Promoter (<=1kb)	14	90399978	90404153	4176	1	801	ENST00000555267.1	-77	CALM1
chr14	91060892	91061257	366	*	CHC1376-CHC1375-CN007_D28_HNF1A_peak_4867	Promoter (<=1kb)	14	91060832	91167378	106547	1	80017	ENST00000522837.5	60	C14orf159
chr14	91337663	91337947	285	*	CHC1376-CHC1375-CN007_D28_HNF1A_peak_4868	Promoter (<=1kb)	14	91338054	91338856	803	2	440193	ENST00000554051.1	909	CCDC88C
chr14	91507494	91509278	1785	*	CHC1376-CHC1375-CN007_D28_HNF1A_peak_4873	Promoter (<=1kb)	14	91473349	91509647	36299	2	55671	ENST00000555029.5	369	PPP4R3A
chr14	92038507	92039156	650	*	CHC1376-CHC1375-CN007_D28_HNF1A_peak_4874	Promoter (<=1kb)	14	92030541	92040017	9477	2	9321	ENST00000555105.1	861	TRIP11
chr14	93974838	93975272	435	*	CHC1376-CHC1375-CN007_D28_HNF1A_peak_4889	Promoter (<=1kb)	14	93954323	93974083	19761	2	51676	ENST00000557613.1	-755	ASB2
chr14	95534484	95535060	577	*	CHC1376-CHC1375-CN007_D28_HNF1A_peak_4895	Promoter (<=1kb)	14	95532297	95534800	2504	2	283596	ENST00000500370.2	0	NA
chr14	96204576	96204883	308	*	CHC1376-CHC1375-CN007_D28_HNF1A_peak_4904	Promoter (<=1kb)	14	96204844	96263929	59086	1	623	ENST00000553811.1	0	BDKRB1
chr14	96503434	96504296	863	*	CHC1376-CHC1375-CN007_D28_HNF1A_peak_4908	Promoter (<=1kb)	14	96504289	96521072	16784	1	10914	ENST00000556248.1	0	PAPOLA
chr14	96504467	96505034	568	*	CHC1376-CHC1375-CN007_D28_HNF1A_peak_4909	Promoter (<=1kb)	14	96504289	96521072	16784	1	10914	ENST00000556248.1	178	PAPOLA
chr14	96505250	96505787	538	*	CHC1376-CHC1375-CN007_D28_HNF1A_peak_4910	Promoter (<=1kb)	14	96504289	96521072	16784	1	10914	ENST00000556248.1	961	PAPOLA
chr14	99572543	99572824	282	*	CHC1376-CHC1375-CN007_D28_HNF1A_peak_4924	Promoter (<=1kb)	14	99516265	99572975	56711	2	317762	ENST00000556348.1	151	CCDC85C
chr14	99605474	99605755	282	*	CHC1376-CHC1375-CN007_D28_HNF1A_peak_4927	Promoter (<=1kb)	14	99604556	99625740	21185	1	84439	ENST00000502101.2	918	HHIPL1
chr14	99850686	99851090	405	*	CHC1376-CHC1375-CN007_D28_HNF1A_peak_4928	Promoter (<=1kb)	14	99850850	99883546	32697	1	2009	ENST00000556758.1	0	EML1
chr14	101964321	101964930	610	*	CHC1376-CHC1375-CN007_D28_HNF1A_peak_4946	Promoter (<=1kb)	14	101964510	102056443	91934	1	1778	ENST00000360184.9	0	DYNC1H1
chr14	101965136	101965417	282	*	CHC1376-CHC1375-CN007_D28_HNF1A_peak_4947	Promoter (<=1kb)	14	101964688	101975799	11112	1	1778	ENST00000647470.1	448	DYNC1H1
chr14	102008976	102009268	293	*	CHC1376-CHC1375-CN007_D28_HNF1A_peak_4952	Promoter (<=1kb)	14	102009320	102012867	3548	1	1778	ENST00000643565.1	-52	DYNC1H1
chr14	102087157	102087468	312	*	CHC1376-CHC1375-CN007_D28_HNF1A_peak_4953	Promoter (<=1kb)	14	102080738	102087191	6454	2	3320	ENST00000216281.12	0	HSP90AA1
chr14	103386889	103387419	531	*	CHC1376-CHC1375-CN007_D28_HNF1A_peak_4955	Promoter (<=1kb)	14	103386239	103451995	65757	1	4140	ENST00000561225.1	650	MARK3
chr14	103630121	103630572	452	*	CHC1376-CHC1375-CN007_D28_HNF1A_peak_4962	Promoter (<=1kb)	14	103629297	103686186	56890	1	3831	ENST00000445352.8	824	KLC1
chr15	22838361	22838705	345	*	CHC1376-CHC1375-CN007_D28_HNF1A_peak_4977	Promoter (<=1kb)	15	22838641	22868384	29744	1	81614	ENST00000398014.6	0	NIPA2
chr15	25435733	25437866	2134	*	CHC1376-CHC1375-CN007_D28_HNF1A_peak_4989	Promoter (<=1kb)	15	25375593	25438329	62737	2	7337	ENST00000629886.2	463	UBE3A
chr15	28098396	28098677	282	*	CHC1376-CHC1375-CN007_D28_HNF1A_peak_5001	Promoter (<=1kb)	15	28018412	28099293	80882	2	4948	ENST00000431101.1	616	OCA2
chr15	28191859	28192337	479	*	CHC1376-CHC1375-CN007_D28_HNF1A_peak_5002	Promoter (<=1kb)	15	28111079	28192122	81044	2	8924	ENST00000650509.1	0	HERC2
chr15	29071214	29071564	351	*	CHC1376-CHC1375-CN007_D28_HNF1A_peak_5003	Promoter (<=1kb)	15	29070658	29102759	32102	1	321	ENST00000382938.3	556	APBA2
chr15	29269531	29269951	421	*	CHC1376-CHC1375-CN007_D28_HNF1A_peak_5005	Promoter (<=1kb)	15	29264992	29269829	4838	2	56160	ENST00000332303.5	0	NSMCE3
chr15	30903765	30904146	382	*	CHC1376-CHC1375-CN007_D28_HNF1A_peak_5012	Promoter (<=1kb)	15	30903852	30911788	7937	1	22909	ENST00000561594.5	0	FAN1
chr15	31326501	31326879	379	*	CHC1376-CHC1375-CN007_D28_HNF1A_peak_5016	Promoter (<=1kb)	15	31326855	31377899	51045	1	51621	ENST00000307145.3	0	KLF13
chr15	31870437	31871239	803	*	CHC1376-CHC1375-CN007_D28_HNF1A_peak_5020	Promoter (<=1kb)	15	31555999	31870789	314791	2	161725	ENST00000560536.5	0	OTUD7A
chr15	34337594	34338170	577	*	CHC1376-CHC1375-CN007_D28_HNF1A_peak_5031	Promoter (<=1kb)	15	34233259	34337752	104494	2	9990	ENST00000354181.7	0	SLC12A6
chr15	34987191	34987500	310	*	CHC1376-CHC1375-CN007_D28_HNF1A_peak_5035	Promoter (<=1kb)	15	34983038	34988225	5188	2	54989	ENST00000559564.1	725	ZNF770
chr15	34987736	34988049	314	*	CHC1376-CHC1375-CN007_D28_HNF1A_peak_5036	Promoter (<=1kb)	15	34983038	34988225	5188	2	54989	ENST00000559564.1	176	ZNF770
chr15	36644334	36644758	425	*	CHC1376-CHC1375-CN007_D28_HNF1A_peak_5044	Promoter (<=1kb)	15	36645283	36658336	13054	1	84529	ENST00000647059.1	-525	C15orf41
chr15	36898532	36898939	408	*	CHC1376-CHC1375-CN007_D28_HNF1A_peak_5046	Promoter (<=1kb)	15	36892219	36898435	6217	2	4212	ENST00000561284.5	-97	MEIS2
chr15	37092549	37095086	2538	*	CHC1376-CHC1375-CN007_D28_HNF1A_peak_5060	Promoter (<=1kb)	15	36895149	37095021	199873	2	4212	ENST00000607277.5	0	MEIS2
chr15	37095169	37097985	2817	*	CHC1376-CHC1375-CN007_D28_HNF1A_peak_5061	Promoter (<=1kb)	15	37083772	37097367	13596	2	4212	ENST00000560617.5	0	MEIS2
chr15	37098382	37098991	610	*	CHC1376-CHC1375-CN007_D28_HNF1A_peak_5062	Promoter (<=1kb)	15	37036391	37098531	62141	2	4212	ENST00000561163.5	0	MEIS2
chr15	37099122	37099778	657	*	CHC1376-CHC1375-CN007_D28_HNF1A_peak_5063	Promoter (<=1kb)	15	36891085	37099721	208637	2	4212	ENST00000314177.12	0	MEIS2
chr15	38253790	38254071	282	*	CHC1376-CHC1375-CN007_D28_HNF1A_peak_5070	Promoter (<=1kb)	15	38253181	38339771	86591	1	161742	ENST00000561317.1	609	SPRED1
chr15	39782627	39782968	342	*	CHC1376-CHC1375-CN007_D28_HNF1A_peak_5082	Promoter (<=1kb)	15	39600031	39782830	182800	2	161835	ENST00000350221.3	0	FSIP1
chr15	40108849	40109137	289	*	CHC1376-CHC1375-CN007_D28_HNF1A_peak_5088	Promoter (<=1kb)	15	40087890	40108874	20985	2	90427	ENST00000354670.8	0	BMF
chr15	40593708	40594272	565	*	CHC1376-CHC1375-CN007_D28_HNF1A_peak_5090	Promoter (<=1kb)	15	40594020	40664342	70323	1	57082	ENST00000346991.9	0	KNL1
chr15	41230637	41231129	493	*	CHC1376-CHC1375-CN007_D28_HNF1A_peak_5091	Promoter (<=1kb)	15	41230839	41279435	48597	1	11261	ENST00000558351.5	0	CHP1
chr15	41284714	41285135	422	*	CHC1376-CHC1375-CN007_D28_HNF1A_peak_5092	Promoter (<=1kb)	15	41284032	41309737	25706	1	729082	ENST00000501665.2	682	NA
chr15	41564176	41564611	436	*	CHC1376-CHC1375-CN007_D28_HNF1A_peak_5095	Promoter (<=1kb)	15	41564784	41568265	3482	1	7301	ENST00000560227.1	-173	TYRO3
chr15	41774078	41774757	680	*	CHC1376-CHC1375-CN007_D28_HNF1A_peak_5096	Promoter (<=1kb)	15	41774434	41825617	51184	1	23005	ENST00000512970.5	0	MAPKBP1
chr15	42272075	42272369	295	*	CHC1376-CHC1375-CN007_D28_HNF1A_peak_5099	Promoter (<=1kb)	15	42239668	42271601	31934	2	25963	ENST00000561578.5	-474	TMEM87A
chr15	42273050	42273410	361	*	CHC1376-CHC1375-CN007_D28_HNF1A_peak_5100	Promoter (<=1kb)	15	42273233	42274510	1278	1	2595	ENST00000561871.1	0	GANC
chr15	42457390	42458309	920	*	CHC1376-CHC1375-CN007_D28_HNF1A_peak_5101	Promoter (<=1kb)	15	42412823	42457532	44710	2	64397	ENST00000263805.8	0	ZNF106
chr15	42920807	42921088	282	*	CHC1376-CHC1375-CN007_D28_HNF1A_peak_5103	Promoter (<=1kb)	15	42744352	42920809	176458	2	146057	ENST00000622375.4	0	TTBK2
chr15	43330020	43330441	422	*	CHC1376-CHC1375-CN007_D28_HNF1A_peak_5104	Promoter (<=1kb)	15	43323649	43330605	6957	2	9836	ENST00000305641.6	164	LCMT2
chr15	44427073	44427517	445	*	CHC1376-CHC1375-CN007_D28_HNF1A_peak_5105	Promoter (<=1kb)	15	44427234	44529038	101805	1	51496	ENST00000260327.8	0	CTDSPL2
chr15	44428267	44429545	1279	*	CHC1376-CHC1375-CN007_D28_HNF1A_peak_5106	Promoter (<=1kb)	15	44427814	44484314	56501	1	51496	ENST00000558968.1	453	CTDSPL2
chr15	45200159	45200603	445	*	CHC1376-CHC1375-CN007_D28_HNF1A_peak_5112	Promoter (<=1kb)	15	45175380	45201116	25737	2	90525	ENST00000561278.1	513	SHF
chr15	45588238	45588911	674	*	CHC1376-CHC1375-CN007_D28_HNF1A_peak_5114	Promoter (<=1kb)	15	45587825	45606818	18994	1	26258	ENST00000564765.1	413	BLOC1S6
chr15	48644906	48645187	282	*	CHC1376-CHC1375-CN007_D28_HNF1A_peak_5122	Promoter (<=1kb)	15	48642847	48644832	1986	2	2200	ENST00000558230.1	-74	FBN1
chr15	48811014	48811300	287	*	CHC1376-CHC1375-CN007_D28_HNF1A_peak_5123	Promoter (<=1kb)	15	48737935	48811141	73207	2	22995	ENST00000380950.6	0	CEP152
chr15	49046327	49046726	400	*	CHC1376-CHC1375-CN007_D28_HNF1A_peak_5126	Promoter (<=1kb)	15	48988638	49046563	57926	2	9728	ENST00000559471.5	0	SECISBP2L
chr15	49153675	49155129	1455	*	CHC1376-CHC1375-CN007_D28_HNF1A_peak_5128	Promoter (<=1kb)	15	49134033	49155590	21558	2	9318	ENST00000558843.5	461	COPS2
chr15	49155619	49155924	306	*	CHC1376-CHC1375-CN007_D28_HNF1A_peak_5129	Promoter (<=1kb)	15	49155656	49282067	126412	1	2585	ENST00000559883.5	0	GALK2
chr15	49421987	49422288	302	*	CHC1376-CHC1375-CN007_D28_HNF1A_peak_5130	Promoter (<=1kb)	15	49423096	49488775	65680	1	2252	ENST00000267843.8	-808	FGF7
chr15	49423093	49423475	383	*	CHC1376-CHC1375-CN007_D28_HNF1A_peak_5131	Promoter (<=1kb)	15	49423096	49488775	65680	1	2252	ENST00000267843.8	0	FGF7
chr15	50352529	50354054	1526	*	CHC1376-CHC1375-CN007_D28_HNF1A_peak_5134	Promoter (<=1kb)	15	50348936	50354861	5926	2	55056	ENST00000615671.2	807	GABPB1
chr15	50686970	50687251	282	*	CHC1376-CHC1375-CN007_D28_HNF1A_peak_5136	Promoter (<=1kb)	15	50557158	50686815	129658	2	54822	ENST00000313478.11	-155	TRPM7
chr15	51622610	51623043	434	*	CHC1376-CHC1375-CN007_D28_HNF1A_peak_5137	Promoter (<=1kb)	15	51447711	51622833	175123	2	23312	ENST00000251076.9	0	DMXL2
chr15	52020805	52022374	1570	*	CHC1376-CHC1375-CN007_D28_HNF1A_peak_5138	Promoter (<=1kb)	15	52021464	52046311	24848	1	5597	ENST00000558891.1	0	MAPK6
chr15	52023871	52024302	432	*	CHC1376-CHC1375-CN007_D28_HNF1A_peak_5139	Promoter (<=1kb)	15	52024581	52046053	21473	1	5597	ENST00000560774.1	-279	MAPK6
chr15	52566481	52568026	1546	*	CHC1376-CHC1375-CN007_D28_HNF1A_peak_5142	Promoter (<=1kb)	15	52549527	52568832	19306	2	10776	ENST00000561650.5	806	ARPP19
chr15	53115577	53115897	321	*	CHC1376-CHC1375-CN007_D28_HNF1A_peak_5143	Promoter (<=1kb)	15	53116365	53129698	13334	1	105370822	ENST00000559915.1	-468	NA
chr15	53976975	53977346	372	*	CHC1376-CHC1375-CN007_D28_HNF1A_peak_5148	Promoter (<=1kb)	15	53978201	54628707	650507	1	440279	ENST00000647821.1	-855	UNC13C
chr15	55196030	55196552	523	*	CHC1376-CHC1375-CN007_D28_HNF1A_peak_5150	Promoter (<=1kb)	15	55190993	55196625	5633	2	51187	ENST00000569386.1	73	RSL24D1
chr15	55196861	55197213	353	*	CHC1376-CHC1375-CN007_D28_HNF1A_peak_5151	Promoter (<=1kb)	15	55180806	55197067	16262	2	51187	ENST00000260443.8	0	RSL24D1
chr15	55408187	55408732	546	*	CHC1376-CHC1375-CN007_D28_HNF1A_peak_5152	Promoter (<=1kb)	15	55408548	55418712	10165	1	145788	ENST00000569691.1	0	C15orf65
chr15	55589261	55589632	372	*	CHC1376-CHC1375-CN007_D28_HNF1A_peak_5153	Promoter (<=1kb)	15	55538890	55588947	50058	2	26108	ENST00000302000.10	-314	PYGO1
chr15	56240464	56242444	1981	*	CHC1376-CHC1375-CN007_D28_HNF1A_peak_5158	Promoter (<=1kb)	15	56087283	56243266	155984	2	64864	ENST00000559447.6	822	RFX7
chr15	56918293	56918819	527	*	CHC1376-CHC1375-CN007_D28_HNF1A_peak_5161	Promoter (<=1kb)	15	56795460	56918385	122926	2	145783	ENST00000648603.1	0	ZNF280D
chr15	56920233	56922246	2014	*	CHC1376-CHC1375-CN007_D28_HNF1A_peak_5162	Promoter (<=1kb)	15	56919517	57166428	246912	1	6938	ENST00000561152.1	716	TCF12
chr15	57133085	57135345	2261	*	CHC1376-CHC1375-CN007_D28_HNF1A_peak_5167	Promoter (<=1kb)	15	57134316	57231252	96937	1	6938	ENST00000560887.1	0	TCF12
chr15	57217964	57218695	732	*	CHC1376-CHC1375-CN007_D28_HNF1A_peak_5169	Promoter (<=1kb)	15	57219037	57253468	34432	1	6938	ENST00000560764.5	-342	TCF12
chr15	57219161	57219902	742	*	CHC1376-CHC1375-CN007_D28_HNF1A_peak_5170	Promoter (<=1kb)	15	57219430	57286251	66822	1	6938	ENST00000543579.5	0	TCF12
chr15	57220038	57226805	6768	*	CHC1376-CHC1375-CN007_D28_HNF1A_peak_5171	Promoter (<=1kb)	15	57219466	57288506	69041	1	6938	ENST00000343827.7	572	TCF12
chr15	58746317	58748486	2170	*	CHC1376-CHC1375-CN007_D28_HNF1A_peak_5185	Promoter (<=1kb)	15	58665152	58748966	83815	2	102	ENST00000497846.5	480	ADAM10
chr15	58771112	58771430	319	*	CHC1376-CHC1375-CN007_D28_HNF1A_peak_5186	Promoter (<=1kb)	15	58771192	58857552	86361	1	54629	ENST00000316848.9	0	FAM63B
chr15	58931543	58932469	927	*	CHC1376-CHC1375-CN007_D28_HNF1A_peak_5187	Promoter (<=1kb)	15	58894090	58933449	39360	2	79811	ENST00000558756.5	980	SLTM
chr15	58988528	58988815	288	*	CHC1376-CHC1375-CN007_D28_HNF1A_peak_5188	Promoter (<=1kb)	15	58988138	59096431	108294	1	54778	ENST00000557998.5	390	RNF111
chr15	60592359	60592687	329	*	CHC1376-CHC1375-CN007_D28_HNF1A_peak_5191	Promoter (<=1kb)	15	60497285	60592541	95257	2	6095	ENST00000449337.6	0	RORA
chr15	63504438	63504719	282	*	CHC1376-CHC1375-CN007_D28_HNF1A_peak_5207	Promoter (<=1kb)	15	63504511	63594640	90130	1	9960	ENST00000540797.5	0	USP3
chr15	63505203	63505484	282	*	CHC1376-CHC1375-CN007_D28_HNF1A_peak_5208	Promoter (<=1kb)	15	63504734	63594640	89907	1	9960	ENST00000559192.5	469	USP3
chr15	63916462	63916758	297	*	CHC1376-CHC1375-CN007_D28_HNF1A_peak_5211	Promoter (<=1kb)	15	63908253	63916592	8340	2	23604	ENST00000559731.5	0	DAPK2
chr15	64095780	64096140	361	*	CHC1376-CHC1375-CN007_D28_HNF1A_peak_5212	Promoter (<=1kb)	15	64095991	64144231	48241	1	6642	ENST00000380285.7	0	SNX1
chr15	64387554	64387842	289	*	CHC1376-CHC1375-CN007_D28_HNF1A_peak_5214	Promoter (<=1kb)	15	64387748	64397760	10013	1	9325	ENST00000559833.5	0	TRIP4
chr15	65045207	65045619	413	*	CHC1376-CHC1375-CN007_D28_HNF1A_peak_5219	Promoter (<=1kb)	15	65045370	65053396	8027	1	123264	ENST00000334287.2	0	SLC51B
chr15	65295823	65296272	450	*	CHC1376-CHC1375-CN007_D28_HNF1A_peak_5221	Promoter (<=1kb)	15	65296051	65296166	116	1	26831	ENST00000362698.1	0	RNU5A-1
chr15	65304309	65305230	922	*	CHC1376-CHC1375-CN007_D28_HNF1A_peak_5222	Promoter (<=1kb)	15	65304677	65304792	116	1	26832	ENST00000363286.1	0	RNU5B-1
chr15	65531943	65532308	366	*	CHC1376-CHC1375-CN007_D28_HNF1A_peak_5226	Promoter (<=1kb)	15	65531260	65576977	45718	1	51495	ENST00000566511.5	683	HACD3
chr15	65642134	65642415	282	*	CHC1376-CHC1375-CN007_D28_HNF1A_peak_5231	Promoter (<=1kb)	15	65642905	65654191	11287	1	9187	ENST00000449142.2	-490	SLC24A1
chr15	66503567	66503886	320	*	CHC1376-CHC1375-CN007_D28_HNF1A_peak_5237	Promoter (<=1kb)	15	66503243	66503314	72	2	595098	ENST00000363753.1	-253	SNORD18A
chr15	66504025	66504488	464	*	CHC1376-CHC1375-CN007_D28_HNF1A_peak_5238	Promoter (<=1kb)	15	66499346	66504827	5482	2	6124	ENST00000561775.5	339	RPL4
chr15	67254547	67254828	282	*	CHC1376-CHC1375-CN007_D28_HNF1A_peak_5246	Promoter (<=1kb)	15	67254800	67307224	52425	1	64799	ENST00000512104.5	0	IQCH
chr15	67839944	67840499	556	*	CHC1376-CHC1375-CN007_D28_HNF1A_peak_5249	Promoter (<=1kb)	15	67839939	67840045	107	2	101954271	ENST00000383898.1	0	RNU6-9
chr15	68280142	68280628	487	*	CHC1376-CHC1375-CN007_D28_HNF1A_peak_5255	Promoter (<=1kb)	15	68279959	68289845	9887	1	10116	ENST00000570067.1	183	FEM1B
chr15	68815874	68817204	1331	*	CHC1376-CHC1375-CN007_D28_HNF1A_peak_5262	Promoter (<=1kb)	15	68779743	68817599	37857	2	8125	ENST00000267918.9	395	ANP32A
chr15	70505962	70506480	519	*	CHC1376-CHC1375-CN007_D28_HNF1A_peak_5291	Promoter (<=1kb)	15	70503907	70505928	2022	2	105370880	ENST00000559752.1	-34	NA
chr15	71115240	71115523	284	*	CHC1376-CHC1375-CN007_D28_HNF1A_peak_5292	Promoter (<=1kb)	15	71110244	71115467	5224	2	196993	ENST00000566432.1	0	CT62
chr15	72222036	72222599	564	*	CHC1376-CHC1375-CN007_D28_HNF1A_peak_5294	Promoter (<=1kb)	15	72209751	72222531	12781	2	5315	ENST00000562997.5	0	PKM
chr15	72223090	72224076	987	*	CHC1376-CHC1375-CN007_D28_HNF1A_peak_5295	Promoter (<=1kb)	15	72209751	72222531	12781	2	5315	ENST00000562997.5	-559	PKM
chr15	72228963	72229594	632	*	CHC1376-CHC1375-CN007_D28_HNF1A_peak_5299	Promoter (<=1kb)	15	72199629	72229722	30094	2	5315	ENST00000568459.5	128	PKM
chr15	72229751	72230201	451	*	CHC1376-CHC1375-CN007_D28_HNF1A_peak_5300	Promoter (<=1kb)	15	72199629	72229722	30094	2	5315	ENST00000568459.5	-29	PKM
chr15	72474905	72475649	745	*	CHC1376-CHC1375-CN007_D28_HNF1A_peak_5301	Promoter (<=1kb)	15	72474936	72544923	69988	1	25820	ENST00000567762.1	0	ARIH1
chr15	72475758	72476403	646	*	CHC1376-CHC1375-CN007_D28_HNF1A_peak_5302	Promoter (<=1kb)	15	72474936	72544923	69988	1	25820	ENST00000567762.1	822	ARIH1
chr15	73568790	73569267	478	*	CHC1376-CHC1375-CN007_D28_HNF1A_peak_5315	Promoter (<=1kb)	15	73567012	73569294	2283	2	101241892	ENST00000628401.1	27	NA
chr15	73924593	73925007	415	*	CHC1376-CHC1375-CN007_D28_HNF1A_peak_5317	Promoter (<=1kb)	15	73925989	73951919	25931	1	4016	ENST00000566011.5	-982	LOXL1
chr15	73926303	73926645	343	*	CHC1376-CHC1375-CN007_D28_HNF1A_peak_5318	Promoter (<=1kb)	15	73908196	73926331	18136	2	100287616	ENST00000568229.5	0	LOXL1-AS1
chr15	73928732	73929211	480	*	CHC1376-CHC1375-CN007_D28_HNF1A_peak_5319	Promoter (<=1kb)	15	73917468	73928248	10781	2	100287616	ENST00000564194.5	-484	LOXL1-AS1
chr15	74821461	74821755	295	*	CHC1376-CHC1375-CN007_D28_HNF1A_peak_5327	Promoter (<=1kb)	15	74821125	74825754	4630	1	79748	ENST00000567848.1	336	LMAN1L
chr15	74889822	74890148	327	*	CHC1376-CHC1375-CN007_D28_HNF1A_peak_5329	Promoter (<=1kb)	15	74890005	74897092	7088	1	4351	ENST00000569931.5	0	MPI
chr15	74938005	74938416	412	*	CHC1376-CHC1375-CN007_D28_HNF1A_peak_5330	Promoter (<=1kb)	15	74919791	74938168	18378	2	9377	ENST00000322347.10	0	COX5A
chr15	74958456	74958785	330	*	CHC1376-CHC1375-CN007_D28_HNF1A_peak_5331	Promoter (<=1kb)	15	74954416	74957464	3049	2	54913	ENST00000322177.5	-992	RPP25
chr15	75640065	75640396	332	*	CHC1376-CHC1375-CN007_D28_HNF1A_peak_5333	Promoter (<=1kb)	15	75639087	75640323	1237	2	55272	ENST00000403490.2	0	IMP3
chr15	78437933	78438214	282	*	CHC1376-CHC1375-CN007_D28_HNF1A_peak_5349	Promoter (<=1kb)	15	78438176	78466436	28261	1	3658	ENST00000559215.5	0	IREB2
chr15	78873594	78875984	2391	*	CHC1376-CHC1375-CN007_D28_HNF1A_peak_5355	Promoter (<=1kb)	15	78873723	78893601	19879	1	10933	ENST00000559690.5	0	MORF4L1
chr15	78876138	78877187	1050	*	CHC1376-CHC1375-CN007_D28_HNF1A_peak_5356	Promoter (<=1kb)	15	78876492	78894134	17643	1	10933	ENST00000560422.5	0	MORF4L1
chr15	78877358	78879172	1815	*	CHC1376-CHC1375-CN007_D28_HNF1A_peak_5357	Promoter (<=1kb)	15	78877765	78887297	9533	1	10933	ENST00000558539.5	0	MORF4L1
chr15	82045054	82045437	384	*	CHC1376-CHC1375-CN007_D28_HNF1A_peak_5376	Promoter (<=1kb)	15	82041778	82046141	4364	2	84206	ENST00000329713.4	704	MEX3B
chr15	82750356	82750704	349	*	CHC1376-CHC1375-CN007_D28_HNF1A_peak_5377	Promoter (<=1kb)	15	82750564	82754937	4374	1	100505616	ENST00000544685.2	0	SNHG21
chr15	83206251	83206624	374	*	CHC1376-CHC1375-CN007_D28_HNF1A_peak_5384	Promoter (<=1kb)	15	83163770	83207450	43681	2	50810	ENST00000568129.1	826	RP11-382A20.3
chr15	85582633	85583052	420	*	CHC1376-CHC1375-CN007_D28_HNF1A_peak_5388	Promoter (<=1kb)	15	85582910	85645917	63008	1	11214	ENST00000560340.5	0	AKAP13
chr15	85825821	85826199	379	*	CHC1376-CHC1375-CN007_D28_HNF1A_peak_5391	Promoter (<=1kb)	15	85825635	85825730	96	1	100847084	ENST00000584739.1	186	MIR548AP
chr15	88467410	88467707	298	*	CHC1376-CHC1375-CN007_D28_HNF1A_peak_5399	Promoter (<=1kb)	15	88459476	88467419	7944	2	26589	ENST00000312475.4	0	MRPL46
chr15	88604466	88604821	356	*	CHC1376-CHC1375-CN007_D28_HNF1A_peak_5401	Promoter (<=1kb)	15	88585566	88604603	19038	2	101929743	ENST00000506090.5	0	LINC01586
chr15	89335556	89335840	285	*	CHC1376-CHC1375-CN007_D28_HNF1A_peak_5404	Promoter (<=1kb)	15	89316320	89334861	18542	2	5428	ENST00000442287.6	-695	POLG
chr15	89361602	89361906	305	*	CHC1376-CHC1375-CN007_D28_HNF1A_peak_5405	Promoter (<=1kb)	15	89361579	89398487	36909	1	254559	ENST00000536780.6	23	MIR9-3HG
chr15	89362651	89363095	445	*	CHC1376-CHC1375-CN007_D28_HNF1A_peak_5406	Promoter (<=1kb)	15	89362487	89395331	32845	1	254559	ENST00000561327.5	164	MIR9-3HG
chr15	89366717	89367571	855	*	CHC1376-CHC1375-CN007_D28_HNF1A_peak_5410	Promoter (<=1kb)	15	89368017	89368106	90	1	407051	ENST00000385084.1	-446	MIR9-3HG
chr15	89368803	89369176	374	*	CHC1376-CHC1375-CN007_D28_HNF1A_peak_5411	Promoter (<=1kb)	15	89369155	89387843	18689	1	254559	ENST00000560663.5	0	MIR9-3HG
chr15	89369287	89369919	633	*	CHC1376-CHC1375-CN007_D28_HNF1A_peak_5412	Promoter (<=1kb)	15	89369155	89387843	18689	1	254559	ENST00000560663.5	132	MIR9-3HG
chr15	89370155	89371635	1481	*	CHC1376-CHC1375-CN007_D28_HNF1A_peak_5413	Promoter (<=1kb)	15	89369155	89387843	18689	1	254559	ENST00000560663.5	1000	MIR9-3HG
chr15	89378119	89378518	400	*	CHC1376-CHC1375-CN007_D28_HNF1A_peak_5416	Promoter (<=1kb)	15	89378131	89395269	17139	1	254559	ENST00000559235.5	0	MIR9-3HG
chr15	89379785	89380381	597	*	CHC1376-CHC1375-CN007_D28_HNF1A_peak_5417	Promoter (<=1kb)	15	89379124	89395119	15996	1	254559	ENST00000558982.5	661	MIR9-3HG
chr15	90192215	90192656	442	*	CHC1376-CHC1375-CN007_D28_HNF1A_peak_5425	Promoter (<=1kb)	15	90191928	90217810	25883	1	10509	ENST00000559792.5	287	SEMA4B
chr15	90267070	90267536	467	*	CHC1376-CHC1375-CN007_D28_HNF1A_peak_5426	Promoter (<=1kb)	15	90266343	90275778	9436	1	51335	ENST00000411845.3	727	NGRN
chr15	90637693	90638100	408	*	CHC1376-CHC1375-CN007_D28_HNF1A_peak_5428	Promoter (<=1kb)	15	90637852	90638517	666	1	64784	ENST00000558167.1	0	CRTC3
chr15	90716987	90717339	353	*	CHC1376-CHC1375-CN007_D28_HNF1A_peak_5429	Promoter (<=1kb)	15	90620007	90717141	97135	2	101926895	ENST00000559531.1	0	CRTC3-AS1
chr15	90994293	90994715	423	*	CHC1376-CHC1375-CN007_D28_HNF1A_peak_5432	Promoter (<=1kb)	15	90966038	90994495	28458	2	9055	ENST00000394249.7	0	PRC1
chr15	92809304	92809903	600	*	CHC1376-CHC1375-CN007_D28_HNF1A_peak_5441	Promoter (<=1kb)	15	92619302	92809798	190497	2	400451	ENST00000557398.2	0	FAM174B
chr15	92810437	92810774	338	*	CHC1376-CHC1375-CN007_D28_HNF1A_peak_5442	Promoter (<=1kb)	15	92619302	92809798	190497	2	400451	ENST00000557398.2	-639	FAM174B
chr15	92883151	92889312	6162	*	CHC1376-CHC1375-CN007_D28_HNF1A_peak_5444	Promoter (<=1kb)	15	92884371	92898130	13760	1	100507217	ENST00000554133.5	0	NA
chr15	92894879	92900272	5394	*	CHC1376-CHC1375-CN007_D28_HNF1A_peak_5450	Promoter (<=1kb)	15	92900189	93022162	121974	1	1106	ENST00000626874.2	0	CHD2
chr15	92900395	92904189	3795	*	CHC1376-CHC1375-CN007_D28_HNF1A_peak_5451	Promoter (<=1kb)	15	92900342	92937541	37200	1	1106	ENST00000625990.2	53	CHD2
chr15	92904286	92908149	3864	*	CHC1376-CHC1375-CN007_D28_HNF1A_peak_5452	Promoter (<=1kb)	15	92904399	92904475	77	1	100422995	ENST00000577670.1	0	CHD2
chr15	93072241	93072525	285	*	CHC1376-CHC1375-CN007_D28_HNF1A_peak_5458	Promoter (<=1kb)	15	93066006	93073134	7129	2	56963	ENST00000557608.1	609	RGMA
chr15	96328031	96328423	393	*	CHC1376-CHC1375-CN007_D28_HNF1A_peak_5477	Promoter (<=1kb)	15	96268772	96327361	58590	2	644192	ENST00000502125.6	-670	NR2F2-AS1
chr15	96329891	96330179	289	*	CHC1376-CHC1375-CN007_D28_HNF1A_peak_5478	Promoter (<=1kb)	15	96330717	96340263	9547	1	7026	ENST00000394166.7	-538	NR2F2
chr15	96332406	96332852	447	*	CHC1376-CHC1375-CN007_D28_HNF1A_peak_5479	Promoter (<=1kb)	15	96332537	96334372	1836	1	7026	ENST00000559679.1	0	NR2F2
chr15	96333825	96334166	342	*	CHC1376-CHC1375-CN007_D28_HNF1A_peak_5480	Promoter (<=1kb)	15	96333261	96333307	47	1	100302258	ENST00000410719.1	564	NR2F2
chr15	99707419	99707795	377	*	CHC1376-CHC1375-CN007_D28_HNF1A_peak_5500	Promoter (<=1kb)	15	99706595	99715962	9368	1	4205	ENST00000561125.2	824	MEF2A
chr15	100338972	100339517	546	*	CHC1376-CHC1375-CN007_D28_HNF1A_peak_5503	Promoter (<=1kb)	15	100063614	100339129	275516	2	170691	ENST00000378898.8	0	ADAMTS17
chr15	101293611	101293929	319	*	CHC1376-CHC1375-CN007_D28_HNF1A_peak_5515	Promoter (<=1kb)	15	101281745	101294905	13161	2	6627	ENST00000560496.5	976	SNRPA1
chr15	101614703	101615179	477	*	CHC1376-CHC1375-CN007_D28_HNF1A_peak_5518	Promoter (<=1kb)	15	101613676	101614339	664	2	101927505	ENST00000618724.1	-364	NA
chr15	101651104	101651385	282	*	CHC1376-CHC1375-CN007_D28_HNF1A_peak_5519	Promoter (<=1kb)	15	101641851	101650692	8842	2	80213	ENST00000561373.1	-412	TM2D3
chr16	97023	97322	300	*	CHC1376-CHC1375-CN007_D28_HNF1A_peak_5521	Promoter (<=1kb)	16	92791	98160	5370	2	8131	ENST00000464069.1	838	NPRL3
chr16	227906	228470	565	*	CHC1376-CHC1375-CN007_D28_HNF1A_peak_5522	Promoter (<=1kb)	16	189896	227686	37791	2	55692	ENST00000397780.5	-220	LUC7L
chr16	636617	636900	284	*	CHC1376-CHC1375-CN007_D28_HNF1A_peak_5527	Promoter (<=1kb)	16	636817	638620	1804	1	100287175	ENST00000619377.1	0	MCRIP2
chr16	867712	868004	293	*	CHC1376-CHC1375-CN007_D28_HNF1A_peak_5530	Promoter (<=1kb)	16	854500	868968	14469	2	64788	ENST00000565276.5	964	LMF1
chr16	867712	868004	293	*	CHC1376-CHC1375-CN007_D28_HNF1A_peak_5530	Promoter (<=1kb)	16	854500	868968	14469	2	64788	ENST00000565276.5	964	RP11-161M6.2
chr16	872977	873391	415	*	CHC1376-CHC1375-CN007_D28_HNF1A_peak_5531	Promoter (<=1kb)	16	854500	873860	19361	2	64788	ENST00000569516.5	469	LMF1
chr16	872977	873391	415	*	CHC1376-CHC1375-CN007_D28_HNF1A_peak_5531	Promoter (<=1kb)	16	854500	873860	19361	2	64788	ENST00000569516.5	469	RP11-161M6.2
chr16	920631	921018	388	*	CHC1376-CHC1375-CN007_D28_HNF1A_peak_5532	Promoter (<=1kb)	16	921033	934266	13234	1	101929387	ENST00000567820.1	-15	LMF1-AS1
chr16	1078410	1078893	484	*	CHC1376-CHC1375-CN007_D28_HNF1A_peak_5540	Promoter (<=1kb)	16	1064093	1078673	14581	2	146336	ENST00000569832.5	0	SSTR5-AS1
chr16	1310121	1312151	2031	*	CHC1376-CHC1375-CN007_D28_HNF1A_peak_5543	Promoter (<=1kb)	16	1311871	1325350	13480	1	7329	ENST00000406620.5	0	UBE2I
chr16	1313898	1314317	420	*	CHC1376-CHC1375-CN007_D28_HNF1A_peak_5544	Promoter (<=1kb)	16	1313995	1321776	7782	1	7329	ENST00000402301.5	0	UBE2I
chr16	1342516	1343154	639	*	CHC1376-CHC1375-CN007_D28_HNF1A_peak_5545	Promoter (<=1kb)	16	1343318	1345073	1756	1	8938	ENST00000568198.1	-164	BAIAP3
chr16	1420705	1421043	339	*	CHC1376-CHC1375-CN007_D28_HNF1A_peak_5546	Promoter (<=1kb)	16	1419744	1420800	1057	2	283951	ENST00000442039.2	0	C16orf91
chr16	1706010	1706433	424	*	CHC1376-CHC1375-CN007_D28_HNF1A_peak_5547	Promoter (<=1kb)	16	1706183	1770317	64135	1	23162	ENST00000250894.8	0	MAPK8IP3
chr16	1964661	1965176	516	*	CHC1376-CHC1375-CN007_D28_HNF1A_peak_5548	Promoter (<=1kb)	16	1962052	1964860	2809	2	6187	ENST00000343262.8	0	RPS2
chr16	1971758	1972067	310	*	CHC1376-CHC1375-CN007_D28_HNF1A_peak_5549	Promoter (<=1kb)	16	1972037	1982933	10897	1	10607	ENST00000568546.5	0	TBL3
chr16	1982108	1982463	356	*	CHC1376-CHC1375-CN007_D28_HNF1A_peak_5550	Promoter (<=1kb)	16	1978917	1981549	2633	2	124056	ENST00000354249.8	-559	NOXO1
chr16	1983494	1983844	351	*	CHC1376-CHC1375-CN007_D28_HNF1A_peak_5551	Promoter (<=1kb)	16	1980540	1984192	3653	2	124056	ENST00000567471.1	348	NOXO1
chr16	2149465	2149753	289	*	CHC1376-CHC1375-CN007_D28_HNF1A_peak_5553	Promoter (<=1kb)	16	2149982	2153389	3408	1	25837	ENST00000561600.5	-229	RAB26
chr16	2150707	2151022	316	*	CHC1376-CHC1375-CN007_D28_HNF1A_peak_5554	Promoter (<=1kb)	16	2151576	2153376	1801	1	25837	ENST00000567145.2	-554	RAB26
chr16	2155424	2155760	337	*	CHC1376-CHC1375-CN007_D28_HNF1A_peak_5555	Promoter (<=1kb)	16	2155698	2168515	12818	1	84231	ENST00000565383.5	0	TRAF7
chr16	2753064	2756038	2975	*	CHC1376-CHC1375-CN007_D28_HNF1A_peak_5558	Promoter (<=1kb)	16	2753443	2757574	4132	1	23524	ENST00000574340.1	0	SRRM2
chr16	3400925	3401293	369	*	CHC1376-CHC1375-CN007_D28_HNF1A_peak_5561	Promoter (<=1kb)	16	3382081	3401065	18985	2	54925	ENST00000396846.7	0	ZSCAN32
chr16	3457403	3457812	410	*	CHC1376-CHC1375-CN007_D28_HNF1A_peak_5562	Promoter (<=1kb)	16	3457985	3485578	27594	1	79903	ENST00000421765.7	-173	NAA60
chr16	3520359	3520963	605	*	CHC1376-CHC1375-CN007_D28_HNF1A_peak_5564	Promoter (<=1kb)	16	3519969	3536470	16502	1	23059	ENST00000572632.1	390	CLUAP1
chr16	3877677	3879295	1619	*	CHC1376-CHC1375-CN007_D28_HNF1A_peak_5569	Promoter (<=1kb)	16	3727539	3880120	152582	2	1387	ENST00000382070.7	825	CREBBP
chr16	4241995	4242288	294	*	CHC1376-CHC1375-CN007_D28_HNF1A_peak_5571	Promoter (<=1kb)	16	4189374	4242075	52702	2	6345	ENST00000572111.1	0	SRL
chr16	4411586	4412027	442	*	CHC1376-CHC1375-CN007_D28_HNF1A_peak_5576	Promoter (<=1kb)	16	4408186	4412936	4751	2	79585	ENST00000572518.1	909	CORO7
chr16	4538656	4538986	331	*	CHC1376-CHC1375-CN007_D28_HNF1A_peak_5578	Promoter (<=1kb)	16	4511324	4538784	27461	2	29965	ENST00000567695.5	0	CDIP1
chr16	7509864	7510239	376	*	CHC1376-CHC1375-CN007_D28_HNF1A_peak_5584	Promoter (<=1kb)	16	7510122	7595641	85520	1	54715	ENST00000570626.1	0	RBFOX1
chr16	8720487	8720951	465	*	CHC1376-CHC1375-CN007_D28_HNF1A_peak_5588	Promoter (<=1kb)	16	8720716	8781590	60875	1	18	ENST00000425191.6	0	ABAT
chr16	8797622	8797910	289	*	CHC1376-CHC1375-CN007_D28_HNF1A_peak_5589	Promoter (<=1kb)	16	8780384	8797642	17259	2	25880	ENST00000564869.1	0	TMEM186
chr16	8868132	8868561	430	*	CHC1376-CHC1375-CN007_D28_HNF1A_peak_5593	Promoter (<=1kb)	16	8852942	8868401	15460	2	23589	ENST00000396593.6	0	CARHSP1
chr16	8949133	8949668	536	*	CHC1376-CHC1375-CN007_D28_HNF1A_peak_5594	Promoter (<=1kb)	16	8902143	8949653	47511	2	7874	ENST00000542333.5	0	USP7
chr16	9092734	9093046	313	*	CHC1376-CHC1375-CN007_D28_HNF1A_peak_5596	Promoter (<=1kb)	16	9092191	9113181	20991	1	29035	ENST00000574285.2	543	C16orf72
chr16	9093138	9096310	3173	*	CHC1376-CHC1375-CN007_D28_HNF1A_peak_5597	Promoter (<=1kb)	16	9092191	9113181	20991	1	29035	ENST00000574285.2	947	C16orf72
chr16	10944313	10944604	292	*	CHC1376-CHC1375-CN007_D28_HNF1A_peak_5606	Promoter (<=1kb)	16	10944488	11182189	237702	1	23274	ENST00000409790.5	0	CLEC16A
chr16	11669105	11670325	1221	*	CHC1376-CHC1375-CN007_D28_HNF1A_peak_5612	Promoter (<=1kb)	16	11668414	11679159	10746	1	8303	ENST00000329565.5	691	SNN
chr16	13919964	13920272	309	*	CHC1376-CHC1375-CN007_D28_HNF1A_peak_5624	Promoter (<=1kb)	16	13920157	13933247	13091	1	2072	ENST00000575156.5	0	ERCC4
chr16	15056106	15056387	282	*	CHC1376-CHC1375-CN007_D28_HNF1A_peak_5629	Promoter (<=1kb)	16	15037854	15056079	18226	2	123803	ENST00000624579.3	-27	NTAN1
chr16	18800519	18800937	419	*	CHC1376-CHC1375-CN007_D28_HNF1A_peak_5639	Promoter (<=1kb)	16	18792947	18801424	8478	2	23204	ENST00000546206.6	487	ARL6IP1
chr16	20763777	20764281	505	*	CHC1376-CHC1375-CN007_D28_HNF1A_peak_5644	Promoter (<=1kb)	16	20764040	20786314	22275	1	6296	ENST00000440284.6	0	ACSM3
chr16	20900267	20900568	302	*	CHC1376-CHC1375-CN007_D28_HNF1A_peak_5645	Promoter (<=1kb)	16	20796340	20900349	104010	2	112479	ENST00000564349.5	0	ERI2
chr16	21599283	21599564	282	*	CHC1376-CHC1375-CN007_D28_HNF1A_peak_5646	Promoter (<=1kb)	16	21599476	21657473	57998	1	51108	ENST00000358154.7	0	METTL9
chr16	21600606	21601070	465	*	CHC1376-CHC1375-CN007_D28_HNF1A_peak_5647	Promoter (<=1kb)	16	21599794	21657473	57680	1	51108	ENST00000615720.4	812	METTL9
chr16	22297024	22297567	544	*	CHC1376-CHC1375-CN007_D28_HNF1A_peak_5651	Promoter (<=1kb)	16	22297375	22335101	37727	1	55718	ENST00000615879.4	0	POLR3E
chr16	22298335	22298797	463	*	CHC1376-CHC1375-CN007_D28_HNF1A_peak_5652	Promoter (<=1kb)	16	22297455	22329091	31637	1	55718	ENST00000564061.5	880	POLR3E
chr16	23452977	23453374	398	*	CHC1376-CHC1375-CN007_D28_HNF1A_peak_5654	Promoter (<=1kb)	16	23388493	23453180	64688	2	91949	ENST00000307149.9	0	COG7
chr16	23835764	23836124	361	*	CHC1376-CHC1375-CN007_D28_HNF1A_peak_5655	Promoter (<=1kb)	16	23835946	24220611	384666	1	5579	ENST00000646168.1	0	PRKCB
chr16	24540199	24543589	3391	*	CHC1376-CHC1375-CN007_D28_HNF1A_peak_5657	Promoter (<=1kb)	16	24540496	24549401	8906	1	5930	ENST00000452655.6	0	RBBP6
chr16	25257679	25258029	351	*	CHC1376-CHC1375-CN007_D28_HNF1A_peak_5662	Promoter (<=1kb)	16	25236001	25257931	21931	2	342357	ENST00000328086.11	0	ZKSCAN2
chr16	27402110	27402542	433	*	CHC1376-CHC1375-CN007_D28_HNF1A_peak_5669	Promoter (<=1kb)	16	27402162	27452042	49881	1	50615	ENST00000337929.7	0	IL21R
chr16	28824612	28825645	1034	*	CHC1376-CHC1375-CN007_D28_HNF1A_peak_5674	Promoter (<=1kb)	16	28825366	28826184	819	1	11273	ENST00000561539.1	0	ATXN2L
chr16	28924988	28925380	393	*	CHC1376-CHC1375-CN007_D28_HNF1A_peak_5675	Promoter (<=1kb)	16	28904421	28925214	20794	2	79874	ENST00000357573.10	0	RABEP2
chr16	29679544	29679897	354	*	CHC1376-CHC1375-CN007_D28_HNF1A_peak_5677	Promoter (<=1kb)	16	29679182	29697524	18343	1	23475	ENST00000562473.1	362	QPRT
chr16	29791911	29792223	313	*	CHC1376-CHC1375-CN007_D28_HNF1A_peak_5679	Promoter (<=1kb)	16	29790971	29805384	14414	1	3835	ENST00000400751.9	940	KIF22
chr16	29805557	29805861	305	*	CHC1376-CHC1375-CN007_D28_HNF1A_peak_5680	Promoter (<=1kb)	16	29806106	29811160	5055	1	4150	ENST00000545521.5	-245	MAZ
chr16	29816025	29816339	315	*	CHC1376-CHC1375-CN007_D28_HNF1A_peak_5681	Promoter (<=1kb)	16	29815952	29820117	4166	1	79447	ENST00000320330.7	73	PAGR1
chr16	29863055	29863510	456	*	CHC1376-CHC1375-CN007_D28_HNF1A_peak_5683	Promoter (<=1kb)	16	29858358	29863205	4848	2	10423	ENST00000563893.5	0	CDIPT
chr16	30052849	30053321	473	*	CHC1376-CHC1375-CN007_D28_HNF1A_peak_5684	Promoter (<=1kb)	16	30053090	30070420	17331	1	226	ENST00000338110.10	0	ALDOA
chr16	30065925	30066206	282	*	CHC1376-CHC1375-CN007_D28_HNF1A_peak_5685	Promoter (<=1kb)	16	30066187	30069547	3361	1	226	ENST00000562679.5	0	ALDOA
chr16	30066617	30067062	446	*	CHC1376-CHC1375-CN007_D28_HNF1A_peak_5686	Promoter (<=1kb)	16	30066187	30069547	3361	1	226	ENST00000562679.5	430	ALDOA
chr16	30355262	30355543	282	*	CHC1376-CHC1375-CN007_D28_HNF1A_peak_5687	Promoter (<=1kb)	16	30350766	30355361	4596	2	10421	ENST00000305596.7	0	CD2BP2
chr16	30370623	30371196	574	*	CHC1376-CHC1375-CN007_D28_HNF1A_peak_5688	Promoter (<=1kb)	16	30370934	30376698	5765	1	29895	ENST00000563718.5	0	MYLPF
chr16	30534936	30535224	289	*	CHC1376-CHC1375-CN007_D28_HNF1A_peak_5689	Promoter (<=1kb)	16	30532306	30535004	2699	2	65988	ENST00000568028.1	0	ZNF747
chr16	30610254	30610553	300	*	CHC1376-CHC1375-CN007_D28_HNF1A_peak_5691	Promoter (<=1kb)	16	30602558	30610379	7822	2	115509	ENST00000287461.7	0	ZNF689
chr16	30657851	30658471	621	*	CHC1376-CHC1375-CN007_D28_HNF1A_peak_5692	Promoter (<=1kb)	16	30658431	30670814	12384	1	64319	ENST00000356166.10	0	FBRS
chr16	30698011	30698353	343	*	CHC1376-CHC1375-CN007_D28_HNF1A_peak_5693	Promoter (<=1kb)	16	30698209	30704309	6101	1	10847	ENST00000411466.6	0	SRCAP
chr16	30922397	30923293	897	*	CHC1376-CHC1375-CN007_D28_HNF1A_peak_5694	Promoter (<=1kb)	16	30919319	30923269	3951	2	283932	ENST00000563777.1	0	FBXL19-AS1
chr16	31065004	31065533	530	*	CHC1376-CHC1375-CN007_D28_HNF1A_peak_5695	Promoter (<=1kb)	16	31060843	31065088	4246	2	79759	ENST00000535577.5	0	ZNF668
chr16	31073087	31073403	317	*	CHC1376-CHC1375-CN007_D28_HNF1A_peak_5696	Promoter (<=1kb)	16	31060848	31073502	12655	2	79759	ENST00000538906.5	99	ZNF668
chr16	31074174	31074635	462	*	CHC1376-CHC1375-CN007_D28_HNF1A_peak_5697	Promoter (<=1kb)	16	31060850	31074320	13471	2	79759	ENST00000300849.4	0	ZNF668
chr16	31094679	31094984	306	*	CHC1376-CHC1375-CN007_D28_HNF1A_peak_5698	Promoter (<=1kb)	16	31086760	31094916	8157	2	79001	ENST00000532364.1	0	VKORC1
chr16	31180730	31182724	1995	*	CHC1376-CHC1375-CN007_D28_HNF1A_peak_5699	Promoter (<=1kb)	16	31180151	31191575	11425	1	2521	ENST00000568685.1	579	FUS
chr16	31183027	31183511	485	*	CHC1376-CHC1375-CN007_D28_HNF1A_peak_5700	Promoter (<=1kb)	16	31183550	31184398	849	1	2521	ENST00000487974.1	-39	FUS
chr16	31459130	31459589	460	*	CHC1376-CHC1375-CN007_D28_HNF1A_peak_5701	Promoter (<=1kb)	16	31459087	31467164	8078	1	79798	ENST00000538189.5	43	ARMC5
chr16	46883996	46884277	282	*	CHC1376-CHC1375-CN007_D28_HNF1A_peak_5707	Promoter (<=1kb)	16	46884378	46931297	46920	1	84706	ENST00000340124.8	-101	GPT2
chr16	48347991	48348372	382	*	CHC1376-CHC1375-CN007_D28_HNF1A_peak_5709	Promoter (<=1kb)	16	48348096	48361836	13741	1	83752	ENST00000564259.1	0	LONP2
chr16	48366865	48367165	301	*	CHC1376-CHC1375-CN007_D28_HNF1A_peak_5710	Promoter (<=1kb)	16	48360531	48365901	5371	2	6477	ENST00000356721.3	-964	SIAH1
chr16	48381135	48384577	3443	*	CHC1376-CHC1375-CN007_D28_HNF1A_peak_5718	Promoter (<=1kb)	16	48360531	48385450	24920	2	6477	ENST00000394725.2	873	SIAH1
chr16	53207706	53208130	425	*	CHC1376-CHC1375-CN007_D28_HNF1A_peak_5747	Promoter (<=1kb)	16	53207989	53326856	118868	1	80205	ENST00000565803.2	0	CHD9
chr16	53208875	53210733	1859	*	CHC1376-CHC1375-CN007_D28_HNF1A_peak_5748	Promoter (<=1kb)	16	53209780	53226403	16624	1	80205	ENST00000562791.1	0	CHD9
chr16	53435866	53436181	316	*	CHC1376-CHC1375-CN007_D28_HNF1A_peak_5752	Promoter (<=1kb)	16	53435619	53470079	34461	1	5934	ENST00000544405.6	247	RBL2
chr16	53503352	53503661	310	*	CHC1376-CHC1375-CN007_D28_HNF1A_peak_5753	Promoter (<=1kb)	16	53491040	53503251	12212	2	64400	ENST00000394657.11	-101	AKTIP
chr16	54370496	54370777	282	*	CHC1376-CHC1375-CN007_D28_HNF1A_peak_5759	Promoter (<=1kb)	16	54366007	54370665	4659	2	100996345	ENST00000566649.1	0	NA
chr16	54924612	54924893	282	*	CHC1376-CHC1375-CN007_D28_HNF1A_peak_5763	Promoter (<=1kb)	16	54851640	54925144	73505	2	643911	ENST00000613942.2	251	NA
chr16	54925194	54926589	1396	*	CHC1376-CHC1375-CN007_D28_HNF1A_peak_5764	Promoter (<=1kb)	16	54851640	54925144	73505	2	643911	ENST00000613942.2	-50	NA
chr16	54930923	54931204	282	*	CHC1376-CHC1375-CN007_D28_HNF1A_peak_5765	Promoter (<=1kb)	16	54931199	54933960	2762	1	10265	ENST00000560154.5	0	IRX5
chr16	56449707	56450409	703	*	CHC1376-CHC1375-CN007_D28_HNF1A_peak_5771	Promoter (<=1kb)	16	56439717	56449259	9543	2	11051	ENST00000568822.1	-448	NUDT21
chr16	56519906	56520274	369	*	CHC1376-CHC1375-CN007_D28_HNF1A_peak_5772	Promoter (<=1kb)	16	56484345	56520041	35697	2	583	ENST00000568104.5	0	BBS2
chr16	56930801	56931100	300	*	CHC1376-CHC1375-CN007_D28_HNF1A_peak_5773	Promoter (<=1kb)	16	56932048	56944863	12816	1	9709	ENST00000439977.6	-948	HERPUD1
chr16	56931844	56932125	282	*	CHC1376-CHC1375-CN007_D28_HNF1A_peak_5774	Promoter (<=1kb)	16	56932048	56944863	12816	1	9709	ENST00000439977.6	0	HERPUD1
chr16	56933322	56933628	307	*	CHC1376-CHC1375-CN007_D28_HNF1A_peak_5775	Promoter (<=1kb)	16	56933208	56939946	6739	1	9709	ENST00000563343.5	114	HERPUD1
chr16	57462390	57462682	293	*	CHC1376-CHC1375-CN007_D28_HNF1A_peak_5777	Promoter (<=1kb)	16	57462660	57469903	7244	1	5432	ENST00000563115.5	0	POLR2C
chr16	57480990	57481421	432	*	CHC1376-CHC1375-CN007_D28_HNF1A_peak_5778	Promoter (<=1kb)	16	57475162	57481853	6692	2	55715	ENST00000562737.5	432	DOK4
chr16	57639315	57639655	341	*	CHC1376-CHC1375-CN007_D28_HNF1A_peak_5779	Promoter (<=1kb)	16	57639412	57651299	11888	1	9289	ENST00000564729.5	0	ADGRG1
chr16	57640215	57640654	440	*	CHC1376-CHC1375-CN007_D28_HNF1A_peak_5780	Promoter (<=1kb)	16	57640112	57651388	11277	1	9289	ENST00000568074.5	103	ADGRG1
chr16	57846463	57846754	292	*	CHC1376-CHC1375-CN007_D28_HNF1A_peak_5782	Promoter (<=1kb)	16	57771671	57846535	74865	2	3801	ENST00000565684.5	0	KIFC3
chr16	58125625	58128453	2829	*	CHC1376-CHC1375-CN007_D28_HNF1A_peak_5785	Promoter (<=1kb)	16	58115792	58129300	13509	2	29105	ENST00000567092.1	847	CFAP20
chr16	58129292	58129664	373	*	CHC1376-CHC1375-CN007_D28_HNF1A_peak_5786	Promoter (<=1kb)	16	58113588	58129450	15863	2	29105	ENST00000262498.7	0	CFAP20
chr16	58628184	58628941	758	*	CHC1376-CHC1375-CN007_D28_HNF1A_peak_5789	Promoter (<=1kb)	16	58599374	58629815	30442	2	23019	ENST00000568158.1	874	CNOT1
chr16	66750386	66751131	746	*	CHC1376-CHC1375-CN007_D28_HNF1A_peak_5817	Promoter (<=1kb)	16	66732009	66751594	19586	2	1783	ENST00000440564.6	463	DYNC1LI2
chr16	67036421	67036702	282	*	CHC1376-CHC1375-CN007_D28_HNF1A_peak_5818	Promoter (<=1kb)	16	67036427	67066962	30536	1	865	ENST00000567947.1	0	CBFB
chr16	67252903	67253342	440	*	CHC1376-CHC1375-CN007_D28_HNF1A_peak_5820	Promoter (<=1kb)	16	67252809	67270980	18172	1	6553	ENST00000566626.1	94	SLC9A5
chr16	67441128	67441462	335	*	CHC1376-CHC1375-CN007_D28_HNF1A_peak_5821	Promoter (<=1kb)	16	67438541	67441392	2852	2	9114	ENST00000567694.5	0	ATP6V0D1
chr16	67843111	67843436	326	*	CHC1376-CHC1375-CN007_D28_HNF1A_peak_5824	Promoter (<=1kb)	16	67833840	67843142	9303	2	80152	ENST00000567985.5	0	CENPT
chr16	68910091	68910409	319	*	CHC1376-CHC1375-CN007_D28_HNF1A_peak_5826	Promoter (<=1kb)	16	68909380	68927769	18390	1	79613	ENST00000561856.1	711	TANGO6
chr16	69339580	69339861	282	*	CHC1376-CHC1375-CN007_D28_HNF1A_peak_5828	Promoter (<=1kb)	16	69339797	69343104	3308	1	51388	ENST00000254941.6	0	NIP7
chr16	69425448	69425743	296	*	CHC1376-CHC1375-CN007_D28_HNF1A_peak_5829	Promoter (<=1kb)	16	69424849	69459572	34724	1	80777	ENST00000568342.2	599	CYB5B
chr16	70289450	70289736	287	*	CHC1376-CHC1375-CN007_D28_HNF1A_peak_5831	Promoter (<=1kb)	16	70289663	70329424	39762	1	11269	ENST00000566216.5	0	DDX19B
chr16	70346775	70347100	326	*	CHC1376-CHC1375-CN007_D28_HNF1A_peak_5832	Promoter (<=1kb)	16	70346829	70373383	26555	1	55308	ENST00000302243.11	0	DDX19A
chr16	70495852	70496173	322	*	CHC1376-CHC1375-CN007_D28_HNF1A_peak_5833	Promoter (<=1kb)	16	70482380	70496372	13993	2	25839	ENST00000564315.1	199	COG4
chr16	70523458	70523893	436	*	CHC1376-CHC1375-CN007_D28_HNF1A_peak_5834	Promoter (<=1kb)	16	70523788	70577668	53881	1	23450	ENST00000302516.9	0	SF3B3
chr16	70700639	70701046	408	*	CHC1376-CHC1375-CN007_D28_HNF1A_peak_5836	Promoter (<=1kb)	16	70687442	70700245	12804	2	55697	ENST00000536184.6	-394	VAC14
chr16	71807888	71808234	347	*	CHC1376-CHC1375-CN007_D28_HNF1A_peak_5843	Promoter (<=1kb)	16	71771160	71808294	37135	2	164	ENST00000563259.5	60	AP1G1
chr16	71885533	71885814	282	*	CHC1376-CHC1375-CN007_D28_HNF1A_peak_5844	Promoter (<=1kb)	16	71885233	71916552	31320	1	9798	ENST00000540296.5	300	IST1
chr16	71896149	71897680	1532	*	CHC1376-CHC1375-CN007_D28_HNF1A_peak_5845	Promoter (<=1kb)	16	71895589	71921400	25812	1	9798	ENST00000539186.5	560	IST1
chr16	71915299	71915580	282	*	CHC1376-CHC1375-CN007_D28_HNF1A_peak_5853	Promoter (<=1kb)	16	71915626	71929002	13377	1	9798	ENST00000439924.6	-46	IST1
chr16	73048222	73049088	867	*	CHC1376-CHC1375-CN007_D28_HNF1A_peak_5881	Promoter (<=1kb)	16	72782885	73048375	265491	2	463	ENST00000268489.9	0	ZFHX3
chr16	74297308	74297589	282	*	CHC1376-CHC1375-CN007_D28_HNF1A_peak_5897	Promoter (<=1kb)	16	74296829	74304709	7881	1	5713	ENST00000568615.2	479	PSMD7
chr16	75001109	75001579	471	*	CHC1376-CHC1375-CN007_D28_HNF1A_peak_5898	Promoter (<=1kb)	16	75002297	75104889	102593	1	84937	ENST00000568511.1	-718	ZNRF1
chr16	75623165	75623526	362	*	CHC1376-CHC1375-CN007_D28_HNF1A_peak_5903	Promoter (<=1kb)	16	75600002	75623300	23299	2	23536	ENST00000307921.7	0	ADAT1
chr16	78099353	78099783	431	*	CHC1376-CHC1375-CN007_D28_HNF1A_peak_5910	Promoter (<=1kb)	16	78099413	79212667	1113255	1	51741	ENST00000566780.5	0	WWOX
chr16	80573744	80574025	282	*	CHC1376-CHC1375-CN007_D28_HNF1A_peak_5917	Promoter (<=1kb)	16	80567103	80572808	5706	2	101928276	ENST00000561719.5	-936	LINC01227
chr16	81314712	81314993	282	*	CHC1376-CHC1375-CN007_D28_HNF1A_peak_5918	Promoter (<=1kb)	16	81314947	81390884	75938	1	8139	ENST00000568107.3	0	GAN
chr16	84194393	84194885	493	*	CHC1376-CHC1375-CN007_D28_HNF1A_peak_5928	Promoter (<=1kb)	16	84194177	84194714	538	2	654780	ENST00000561900.1	0	NA
chr16	84459822	84460103	282	*	CHC1376-CHC1375-CN007_D28_HNF1A_peak_5931	Promoter (<=1kb)	16	84459606	84464179	4574	1	9914	ENST00000567222.1	216	ATP2C2
chr16	84460222	84460737	516	*	CHC1376-CHC1375-CN007_D28_HNF1A_peak_5932	Promoter (<=1kb)	16	84460694	84462086	1393	1	9914	ENST00000567629.1	0	ATP2C2
chr16	85136511	85136902	392	*	CHC1376-CHC1375-CN007_D28_HNF1A_peak_5941	Promoter (<=1kb)	16	85137150	85149443	12294	1	400548	ENST00000612023.1	-248	RP11-442O1.4
chr16	85137212	85137679	468	*	CHC1376-CHC1375-CN007_D28_HNF1A_peak_5942	Promoter (<=1kb)	16	85137150	85149443	12294	1	400548	ENST00000612023.1	62	RP11-442O1.4
chr16	85612937	85613434	498	*	CHC1376-CHC1375-CN007_D28_HNF1A_peak_5975	Promoter (<=1kb)	16	85613157	85655872	42716	1	23199	ENST00000411612.5	0	GSE1
chr16	85662372	85662812	441	*	CHC1376-CHC1375-CN007_D28_HNF1A_peak_5983	Promoter (<=1kb)	16	85662291	85676204	13914	1	23199	ENST00000469381.1	81	GSE1
chr16	85798378	85798707	330	*	CHC1376-CHC1375-CN007_D28_HNF1A_peak_5985	Promoter (<=1kb)	16	85798633	85804992	6360	1	1327	ENST00000565078.5	0	COX4I1
chr16	87383889	87384430	542	*	CHC1376-CHC1375-CN007_D28_HNF1A_peak_5995	Promoter (<=1kb)	16	87329336	87383763	54428	2	79791	ENST00000565593.1	-126	FBXO31
chr16	88194348	88195269	922	*	CHC1376-CHC1375-CN007_D28_HNF1A_peak_5999	Promoter (<=1kb)	16	88194281	88195217	937	1	101928880	ENST00000569362.2	67	LA16c-444G7.2
chr16	88880461	88880875	415	*	CHC1376-CHC1375-CN007_D28_HNF1A_peak_6006	Promoter (<=1kb)	16	88875525	88881157	5633	2	863	ENST00000563856.1	282	CBFA2T3
chr16	88940187	88940640	454	*	CHC1376-CHC1375-CN007_D28_HNF1A_peak_6010	Promoter (<=1kb)	16	88939789	88951524	11736	1	100129697	ENST00000378347.2	398	NA
chr16	88976895	88977344	450	*	CHC1376-CHC1375-CN007_D28_HNF1A_peak_6013	Promoter (<=1kb)	16	88874858	88977204	102347	2	863	ENST00000268679.8	0	CBFA2T3
chr16	89136248	89136686	439	*	CHC1376-CHC1375-CN007_D28_HNF1A_peak_6021	Promoter (<=1kb)	16	89136548	89155846	19299	1	197322	ENST00000537116.5	0	ACSF3
chr16	89487577	89488193	617	*	CHC1376-CHC1375-CN007_D28_HNF1A_peak_6028	Promoter (<=1kb)	16	89291728	89489193	197466	2	29123	ENST00000562816.5	1000	ANKRD11
chr16	89488499	89489307	809	*	CHC1376-CHC1375-CN007_D28_HNF1A_peak_6029	Promoter (<=1kb)	16	89291728	89489193	197466	2	29123	ENST00000562816.5	0	ANKRD11
chr16	89923636	89923917	282	*	CHC1376-CHC1375-CN007_D28_HNF1A_peak_6030	Promoter (<=1kb)	16	89923366	89934001	10636	1	10381	ENST00000553967.1	270	TUBB3
chr16	89924061	89925196	1136	*	CHC1376-CHC1375-CN007_D28_HNF1A_peak_6031	Promoter (<=1kb)	16	89923366	89934001	10636	1	10381	ENST00000553967.1	695	TUBB3
chr17	782117	782885	769	*	CHC1376-CHC1375-CN007_D28_HNF1A_peak_6038	Promoter (<=1kb)	17	759097	782341	23245	2	51031	ENST00000301329.10	0	GLOD4
chr17	804645	804956	312	*	CHC1376-CHC1375-CN007_D28_HNF1A_peak_6039	Promoter (<=1kb)	17	800788	805248	4461	2	64359	ENST00000574018.1	292	NXN
chr17	910470	910938	469	*	CHC1376-CHC1375-CN007_D28_HNF1A_peak_6043	Promoter (<=1kb)	17	909632	911212	1581	1	101927727	ENST00000576252.1	838	RP11-676J12.7
chr17	996678	997023	346	*	CHC1376-CHC1375-CN007_D28_HNF1A_peak_6045	Promoter (<=1kb)	17	997117	1003671	6555	1	29928	ENST00000327158.4	-94	TIMM22
chr17	1396945	1399499	2555	*	CHC1376-CHC1375-CN007_D28_HNF1A_peak_6066	Promoter (<=1kb)	17	1399044	1400135	1092	2	7531	ENST00000498643.1	636	YWHAE
chr17	1683635	1683916	282	*	CHC1376-CHC1375-CN007_D28_HNF1A_peak_6067	Promoter (<=1kb)	17	1674538	1684807	10270	2	10594	ENST00000577001.1	891	PRPF8
chr17	1684712	1685104	393	*	CHC1376-CHC1375-CN007_D28_HNF1A_peak_6068	Promoter (<=1kb)	17	1650629	1684882	34254	2	10594	ENST00000304992.10	0	PRPF8
chr17	2172014	2172515	502	*	CHC1376-CHC1375-CN007_D28_HNF1A_peak_6071	Promoter (<=1kb)	17	2085783	2173071	87289	2	23293	ENST00000570874.1	556	SMG6
chr17	2244885	2245166	282	*	CHC1376-CHC1375-CN007_D28_HNF1A_peak_6076	Promoter (<=1kb)	17	2172802	2244912	72111	2	23293	ENST00000570659.5	0	SMG6
chr17	2401090	2401424	335	*	CHC1376-CHC1375-CN007_D28_HNF1A_peak_6077	Promoter (<=1kb)	17	2384060	2401118	17059	2	4335	ENST00000174618.4	0	MNT
chr17	2401502	2401893	392	*	CHC1376-CHC1375-CN007_D28_HNF1A_peak_6078	Promoter (<=1kb)	17	2384060	2401118	17059	2	4335	ENST00000174618.4	-384	MNT
chr17	2511677	2512097	421	*	CHC1376-CHC1375-CN007_D28_HNF1A_peak_6080	Promoter (<=1kb)	17	2416058	2511891	95834	2	79066	ENST00000571669.6	0	METTL16
chr17	2594219	2597281	3063	*	CHC1376-CHC1375-CN007_D28_HNF1A_peak_6081	Promoter (<=1kb)	17	2593968	2638648	44681	1	5048	ENST00000571289.1	251	PAFAH1B1
chr17	2608466	2608786	321	*	CHC1376-CHC1375-CN007_D28_HNF1A_peak_6087	Promoter (<=1kb)	17	2609539	2681910	72372	1	5048	ENST00000574816.5	-753	PAFAH1B1
chr17	3558515	3558980	466	*	CHC1376-CHC1375-CN007_D28_HNF1A_peak_6094	Promoter (<=1kb)	17	3513846	3557995	44150	2	162514	ENST00000576742.5	-520	TRPV3
chr17	4709880	4710577	698	*	CHC1376-CHC1375-CN007_D28_HNF1A_peak_6102	Promoter (<=1kb)	17	4710489	4721471	10983	1	409	ENST00000269260.6	0	ARRB2
chr17	4939869	4940214	346	*	CHC1376-CHC1375-CN007_D28_HNF1A_peak_6103	Promoter (<=1kb)	17	4940008	4945191	5184	1	26001	ENST00000571816.5	0	RNF167
chr17	4967061	4967403	343	*	CHC1376-CHC1375-CN007_D28_HNF1A_peak_6104	Promoter (<=1kb)	17	4959256	4967191	7936	2	9552	ENST00000573366.5	0	SPAG7
chr17	4967719	4968080	362	*	CHC1376-CHC1375-CN007_D28_HNF1A_peak_6105	Promoter (<=1kb)	17	4959226	4967790	8565	2	9552	ENST00000575142.5	0	SPAG7
chr17	5281960	5282414	455	*	CHC1376-CHC1375-CN007_D28_HNF1A_peak_6106	Promoter (<=1kb)	17	5282265	5308802	26538	1	9135	ENST00000575991.1	0	RABEP1
chr17	5419627	5419940	314	*	CHC1376-CHC1375-CN007_D28_HNF1A_peak_6107	Promoter (<=1kb)	17	5388376	5419662	31287	2	4927	ENST00000574867.5	0	NUP88
chr17	5420509	5420916	408	*	CHC1376-CHC1375-CN007_D28_HNF1A_peak_6108	Promoter (<=1kb)	17	5420202	5428309	8108	1	84268	ENST00000574003.1	307	RPAIN
chr17	6444262	6444543	282	*	CHC1376-CHC1375-CN007_D28_HNF1A_peak_6117	Promoter (<=1kb)	17	6444415	6451469	7055	1	54478	ENST00000572447.5	0	FAM64A
chr17	6555492	6555924	433	*	CHC1376-CHC1375-CN007_D28_HNF1A_peak_6118	Promoter (<=1kb)	17	6451264	6556460	105197	2	83394	ENST00000421306.7	536	PITPNM3
chr17	7239563	7240036	474	*	CHC1376-CHC1375-CN007_D28_HNF1A_peak_6119	Promoter (<=1kb)	17	7236381	7239722	3342	2	79142	ENST00000570899.1	0	PHF23
chr17	7242634	7243072	439	*	CHC1376-CHC1375-CN007_D28_HNF1A_peak_6120	Promoter (<=1kb)	17	7240014	7242770	2757	2	11337	ENST00000302386.9	0	GABARAP
chr17	7306918	7307540	623	*	CHC1376-CHC1375-CN007_D28_HNF1A_peak_6121	Promoter (<=1kb)	17	7306999	7312463	5465	1	1984	ENST00000336452.11	0	EIF5A
chr17	7308593	7308948	356	*	CHC1376-CHC1375-CN007_D28_HNF1A_peak_6122	Promoter (<=1kb)	17	7308371	7312455	4085	1	1984	ENST00000416016.2	222	EIF5A
chr17	7440789	7441212	424	*	CHC1376-CHC1375-CN007_D28_HNF1A_peak_6123	Promoter (<=1kb)	17	7440773	7442532	1760	1	2256	ENST00000576328.1	16	FGF11
chr17	7484047	7484749	703	*	CHC1376-CHC1375-CN007_D28_HNF1A_peak_6124	Promoter (<=1kb)	17	7484366	7514616	30251	1	5430	ENST00000617998.4	0	POLR2A
chr17	7572739	7573399	661	*	CHC1376-CHC1375-CN007_D28_HNF1A_peak_6129	Promoter (<=1kb)	17	7572824	7575171	2348	1	1973	ENST00000584054.5	0	EIF4A1
chr17	7573680	7573961	282	*	CHC1376-CHC1375-CN007_D28_HNF1A_peak_6130	Promoter (<=1kb)	17	7573722	7577151	3430	1	1973	ENST00000581384.5	0	EIF4A1
chr17	7685981	7686740	760	*	CHC1376-CHC1375-CN007_D28_HNF1A_peak_6132	Promoter (<=1kb)	17	7686071	7703502	17432	1	55135	ENST00000431639.6	0	WRAP53
chr17	7687310	7687658	349	*	CHC1376-CHC1375-CN007_D28_HNF1A_peak_6133	Promoter (<=1kb)	17	7687440	7703502	16063	1	55135	ENST00000457584.6	0	WRAP53
chr17	7688012	7688320	309	*	CHC1376-CHC1375-CN007_D28_HNF1A_peak_6134	Promoter (<=1kb)	17	7688321	7703502	15182	1	55135	ENST00000396463.6	-1	WRAP53
chr17	7716929	7717306	378	*	CHC1376-CHC1375-CN007_D28_HNF1A_peak_6135	Promoter (<=1kb)	17	7717354	7833744	116391	1	146754	ENST00000572933.5	-48	DNAH2
chr17	7838587	7839138	552	*	CHC1376-CHC1375-CN007_D28_HNF1A_peak_6138	Promoter (<=1kb)	17	7839904	7845347	5444	1	23135	ENST00000571047.5	-766	KDM6B
chr17	7839297	7839636	340	*	CHC1376-CHC1375-CN007_D28_HNF1A_peak_6139	Promoter (<=1kb)	17	7839904	7845347	5444	1	23135	ENST00000571047.5	-268	KDM6B
chr17	7840555	7841045	491	*	CHC1376-CHC1375-CN007_D28_HNF1A_peak_6140	Promoter (<=1kb)	17	7839991	7840681	691	1	23135	ENST00000572030.1	564	KDM6B
chr17	7842852	7843358	507	*	CHC1376-CHC1375-CN007_D28_HNF1A_peak_6142	Promoter (<=1kb)	17	7844207	7844972	766	1	23135	ENST00000575521.1	-849	KDM6B
chr17	7889128	7889650	523	*	CHC1376-CHC1375-CN007_D28_HNF1A_peak_6143	Promoter (<=1kb)	17	7889718	7890690	973	1	1107	ENST00000570758.1	-68	CHD3
chr17	8119456	8120083	628	*	CHC1376-CHC1375-CN007_D28_HNF1A_peak_6144	Promoter (<=1kb)	17	8096375	8119047	22673	2	59344	ENST00000318227.3	-409	ALOXE3
chr17	8173012	8173458	447	*	CHC1376-CHC1375-CN007_D28_HNF1A_peak_6145	Promoter (<=1kb)	17	8173454	8173587	134	2	727676	ENST00000363593.1	129	SNORD118
chr17	8187448	8187902	455	*	CHC1376-CHC1375-CN007_D28_HNF1A_peak_6146	Promoter (<=1kb)	17	8186945	8187004	60	1	100616406	ENST00000635897.1	503	MIR4521
chr17	8376655	8377039	385	*	CHC1376-CHC1375-CN007_D28_HNF1A_peak_6148	Promoter (<=1kb)	17	8356902	8376681	19780	2	124751	ENST00000649935.1	0	KRBA2
chr17	10657816	10658261	446	*	CHC1376-CHC1375-CN007_D28_HNF1A_peak_6156	Promoter (<=1kb)	17	10652273	10657309	5037	2	4621	ENST00000582580.1	-507	MYH3
chr17	14300705	14301006	302	*	CHC1376-CHC1375-CN007_D28_HNF1A_peak_6166	Promoter (<=1kb)	17	14301083	14349144	48062	1	9953	ENST00000466596.5	-77	HS3ST3B1
chr17	14300705	14301006	302	*	CHC1376-CHC1375-CN007_D28_HNF1A_peak_6166	Promoter (<=1kb)	17	14301083	14349144	48062	1	9953	ENST00000466596.5	-77	HS3ST3A1
chr17	15651646	15651985	340	*	CHC1376-CHC1375-CN007_D28_HNF1A_peak_6171	Promoter (<=1kb)	17	15571491	15651653	80163	2	374286	ENST00000455584.2	0	CDRT1
chr17	16381422	16381703	282	*	CHC1376-CHC1375-CN007_D28_HNF1A_peak_6175	Promoter (<=1kb)	17	16381465	16382186	722	1	7314	ENST00000578706.5	0	UBB
chr17	16438676	16439157	482	*	CHC1376-CHC1375-CN007_D28_HNF1A_peak_6176	Promoter (<=1kb)	17	16438822	16470453	31632	1	125144	ENST00000584177.5	0	LRRC75A-AS1
chr17	17041183	17041569	387	*	CHC1376-CHC1375-CN007_D28_HNF1A_peak_6179	Promoter (<=1kb)	17	17042545	17126853	84309	1	23164	ENST00000577514.5	-976	MPRIP
chr17	17778722	17779026	305	*	CHC1376-CHC1375-CN007_D28_HNF1A_peak_6186	Promoter (<=1kb)	17	17776686	17779529	2844	2	140771	ENST00000543475.1	503	SMCR5
chr17	18039005	18039436	432	*	CHC1376-CHC1375-CN007_D28_HNF1A_peak_6192	Promoter (<=1kb)	17	18039292	18068404	29113	1	79018	ENST00000268719.8	0	GID4
chr17	18183004	18183536	533	*	CHC1376-CHC1375-CN007_D28_HNF1A_peak_6193	Promoter (<=1kb)	17	18183078	18209398	26321	1	54890	ENST00000541285.1	0	ALKBH5
chr17	18856148	18856446	299	*	CHC1376-CHC1375-CN007_D28_HNF1A_peak_6196	Promoter (<=1kb)	17	18856299	18877788	21490	1	5636	ENST00000573432.5	0	PRPSAP2
chr17	19362917	19363269	353	*	CHC1376-CHC1375-CN007_D28_HNF1A_peak_6197	Promoter (<=1kb)	17	19347280	19363031	15752	2	27077	ENST00000574508.6	0	B9D1
chr17	19387177	19387645	469	*	CHC1376-CHC1375-CN007_D28_HNF1A_peak_6199	Promoter (<=1kb)	17	19383442	19387190	3749	2	4239	ENST00000395592.6	0	MFAP4
chr17	20155691	20155972	282	*	CHC1376-CHC1375-CN007_D28_HNF1A_peak_6203	Promoter (<=1kb)	17	20155742	20204657	48916	1	92521	ENST00000579688.1	0	SPECC1
chr17	21020082	21020419	338	*	CHC1376-CHC1375-CN007_D28_HNF1A_peak_6204	Promoter (<=1kb)	17	21015651	21021196	5546	2	23326	ENST00000578446.1	777	USP22
chr17	21040971	21042005	1035	*	CHC1376-CHC1375-CN007_D28_HNF1A_peak_6213	Promoter (<=1kb)	17	21017942	21042273	24332	2	23326	ENST00000476111.5	268	USP22
chr17	21042461	21043185	725	*	CHC1376-CHC1375-CN007_D28_HNF1A_peak_6214	Promoter (<=1kb)	17	20999593	21043039	43447	2	23326	ENST00000261497.8	0	USP22
chr17	27295269	27295777	509	*	CHC1376-CHC1375-CN007_D28_HNF1A_peak_6217	Promoter (<=1kb)	17	27294346	27309255	14910	1	26118	ENST00000584114.1	923	WSB1
chr17	27301191	27301765	575	*	CHC1376-CHC1375-CN007_D28_HNF1A_peak_6220	Promoter (<=1kb)	17	27302435	27308207	5773	1	26118	ENST00000487603.5	-670	WSB1
chr17	28041272	28041662	391	*	CHC1376-CHC1375-CN007_D28_HNF1A_peak_6223	Promoter (<=1kb)	17	28041737	28048324	6588	1	51701	ENST00000583517.1	-75	NLK
chr17	28711352	28711640	289	*	CHC1376-CHC1375-CN007_D28_HNF1A_peak_6224	Promoter (<=1kb)	17	28703516	28711660	8145	2	147011	ENST00000439862.7	20	PROCA1
chr17	28719503	28719885	383	*	CHC1376-CHC1375-CN007_D28_HNF1A_peak_6225	Promoter (<=1kb)	17	28719991	28721261	1271	1	6147	ENST00000582736.1	-106	RPL23A
chr17	28743504	28743895	392	*	CHC1376-CHC1375-CN007_D28_HNF1A_peak_6226	Promoter (<=1kb)	17	28743984	28750958	6975	1	9618	ENST00000262395.9	-89	TRAF4
chr17	28744431	28744807	377	*	CHC1376-CHC1375-CN007_D28_HNF1A_peak_6227	Promoter (<=1kb)	17	28744223	28748326	4104	1	9618	ENST00000475329.5	208	TRAF4
chr17	28745138	28745591	454	*	CHC1376-CHC1375-CN007_D28_HNF1A_peak_6228	Promoter (<=1kb)	17	28744223	28748326	4104	1	9618	ENST00000475329.5	915	TRAF4
chr17	28746713	28747120	408	*	CHC1376-CHC1375-CN007_D28_HNF1A_peak_6229	Promoter (<=1kb)	17	28746743	28748297	1555	1	9618	ENST00000584944.5	0	TRAF4
chr17	28948713	28949239	527	*	CHC1376-CHC1375-CN007_D28_HNF1A_peak_6234	Promoter (<=1kb)	17	28924078	28949857	25780	2	57649	ENST00000582853.5	618	PHF12
chr17	28949460	28949772	313	*	CHC1376-CHC1375-CN007_D28_HNF1A_peak_6235	Promoter (<=1kb)	17	28924078	28949857	25780	2	57649	ENST00000582853.5	85	PHF12
chr17	28952300	28952619	320	*	CHC1376-CHC1375-CN007_D28_HNF1A_peak_6236	Promoter (<=1kb)	17	28952439	29053133	100695	1	51268	ENST00000577182.5	0	PIPOX
chr17	29090704	29091091	388	*	CHC1376-CHC1375-CN007_D28_HNF1A_peak_6239	Promoter (<=1kb)	17	29086460	29090835	4376	2	399687	ENST00000531892.5	0	MYO18A
chr17	29113534	29113815	282	*	CHC1376-CHC1375-CN007_D28_HNF1A_peak_6240	Promoter (<=1kb)	17	29111786	29114268	2483	2	399687	ENST00000533399.1	453	MYO18A
chr17	29179569	29179946	378	*	CHC1376-CHC1375-CN007_D28_HNF1A_peak_6242	Promoter (<=1kb)	17	29073519	29180364	106846	2	399687	ENST00000531253.5	418	MYO18A
chr17	29294187	29294532	346	*	CHC1376-CHC1375-CN007_D28_HNF1A_peak_6245	Promoter (<=1kb)	17	29255836	29294118	38283	2	57532	ENST00000225388.8	-69	NUFIP2
chr17	30477206	30477617	412	*	CHC1376-CHC1375-CN007_D28_HNF1A_peak_6255	Promoter (<=1kb)	17	30477362	30527592	50231	1	9527	ENST00000225724.9	0	GOSR1
chr17	32349938	32350232	295	*	CHC1376-CHC1375-CN007_D28_HNF1A_peak_6262	Promoter (<=1kb)	17	32334491	32350023	15533	2	64149	ENST00000583774.5	0	C17orf75
chr17	32350494	32352049	1556	*	CHC1376-CHC1375-CN007_D28_HNF1A_peak_6263	Promoter (<=1kb)	17	32350908	32358634	7727	1	7756	ENST00000578918.1	0	ZNF207
chr17	32444204	32444613	410	*	CHC1376-CHC1375-CN007_D28_HNF1A_peak_6266	Promoter (<=1kb)	17	32444261	32483318	39058	1	5717	ENST00000261712.7	0	PSMD11
chr17	35809027	35809536	510	*	CHC1376-CHC1375-CN007_D28_HNF1A_peak_6283	Promoter (<=1kb)	17	35809455	35847242	37788	1	8148	ENST00000605844.5	0	TAF15
chr17	37609267	37609591	325	*	CHC1376-CHC1375-CN007_D28_HNF1A_peak_6292	Promoter (<=1kb)	17	37514797	37609496	94700	2	11276	ENST00000612223.4	0	SYNRG
chr17	38799815	38800114	300	*	CHC1376-CHC1375-CN007_D28_HNF1A_peak_6299	Promoter (<=1kb)	17	38765689	38799905	34217	2	8396	ENST00000619039.4	0	PIP4K2B
chr17	38853103	38853443	341	*	CHC1376-CHC1375-CN007_D28_HNF1A_peak_6300	Promoter (<=1kb)	17	38850081	38853428	3348	2	9349	ENST00000245857.9	0	RPL23
chr17	38869176	38869578	403	*	CHC1376-CHC1375-CN007_D28_HNF1A_peak_6301	Promoter (<=1kb)	17	38869859	38921769	51911	1	3927	ENST00000433206.6	-281	LASP1
chr17	39107282	39107573	292	*	CHC1376-CHC1375-CN007_D28_HNF1A_peak_6303	Promoter (<=1kb)	17	39077949	39107487	29539	2	57125	ENST00000579279.5	0	PLXDC1
chr17	39154288	39154667	380	*	CHC1376-CHC1375-CN007_D28_HNF1A_peak_6304	Promoter (<=1kb)	17	39108202	39154394	46193	2	57125	ENST00000579190.1	0	PLXDC1
chr17	39199732	39200249	518	*	CHC1376-CHC1375-CN007_D28_HNF1A_peak_6305	Promoter (<=1kb)	17	39200283	39204732	4450	1	6143	ENST00000225430.9	-34	RPL19
chr17	39450309	39450629	321	*	CHC1376-CHC1375-CN007_D28_HNF1A_peak_6306	Promoter (<=1kb)	17	39404285	39451268	46984	2	5469	ENST00000394287.7	639	MED1
chr17	39461153	39461639	487	*	CHC1376-CHC1375-CN007_D28_HNF1A_peak_6307	Promoter (<=1kb)	17	39461511	39526163	64653	1	51755	ENST00000584632.5	0	CDK12
chr17	39462772	39463087	316	*	CHC1376-CHC1375-CN007_D28_HNF1A_peak_6308	Promoter (<=1kb)	17	39462039	39535146	73108	1	51755	ENST00000447079.4	733	CDK12
chr17	39980561	39980956	396	*	CHC1376-CHC1375-CN007_D28_HNF1A_peak_6312	Promoter (<=1kb)	17	39980797	39997960	17164	1	5709	ENST00000264639.8	0	PSMD3
chr17	40124405	40124701	297	*	CHC1376-CHC1375-CN007_D28_HNF1A_peak_6315	Promoter (<=1kb)	17	40124577	40129260	4684	1	339287	ENST00000582920.1	0	MSL1
chr17	40124929	40125333	405	*	CHC1376-CHC1375-CN007_D28_HNF1A_peak_6316	Promoter (<=1kb)	17	40124577	40129260	4684	1	339287	ENST00000582920.1	352	MSL1
chr17	40287509	40287874	366	*	CHC1376-CHC1375-CN007_D28_HNF1A_peak_6317	Promoter (<=1kb)	17	40287633	40304657	17025	1	990	ENST00000209728.8	0	CDC6
chr17	40343118	40343399	282	*	CHC1376-CHC1375-CN007_D28_HNF1A_peak_6318	Promoter (<=1kb)	17	40340867	40343136	2270	2	101929693	ENST00000581080.1	0	RARA-AS1
chr17	40350894	40351195	302	*	CHC1376-CHC1375-CN007_D28_HNF1A_peak_6319	Promoter (<=1kb)	17	40351387	40356213	4827	1	5914	ENST00000420042.1	-192	RARA
chr17	40646348	40646760	413	*	CHC1376-CHC1375-CN007_D28_HNF1A_peak_6323	Promoter (<=1kb)	17	40630455	40645836	15382	2	6605	ENST00000646482.1	-512	SMARCE1
chr17	41159883	41160350	468	*	CHC1376-CHC1375-CN007_D28_HNF1A_peak_6326	Promoter (<=1kb)	17	41159651	41160731	1081	2	84616	ENST00000390661.4	381	KRTAP4-4
chr17	41167539	41167840	302	*	CHC1376-CHC1375-CN007_D28_HNF1A_peak_6327	Promoter (<=1kb)	17	41167231	41168194	964	2	85290	ENST00000391356.3	354	KRTAP4-3
chr17	41184470	41184806	337	*	CHC1376-CHC1375-CN007_D28_HNF1A_peak_6328	Promoter (<=1kb)	17	41184102	41184895	794	2	85285	ENST00000620667.1	89	KRTAP4-1
chr17	41308611	41308967	357	*	CHC1376-CHC1375-CN007_D28_HNF1A_peak_6331	Promoter (<=1kb)	17	41307700	41309253	1554	2	100505753	ENST00000391352.1	286	KRTAP16-1
chr17	41689254	41689535	282	*	CHC1376-CHC1375-CN007_D28_HNF1A_peak_6334	Promoter (<=1kb)	17	41688935	41690999	2065	1	10209	ENST00000469308.1	319	EIF1
chr17	42122380	42122661	282	*	CHC1376-CHC1375-CN007_D28_HNF1A_peak_6336	Promoter (<=1kb)	17	42121431	42123352	1922	1	94086	ENST00000565659.1	949	HSPB9
chr17	42536715	42537244	530	*	CHC1376-CHC1375-CN007_D28_HNF1A_peak_6337	Promoter (<=1kb)	17	42536938	42538364	1427	1	4669	ENST00000590358.1	0	NAGLU
chr17	42562038	42562325	288	*	CHC1376-CHC1375-CN007_D28_HNF1A_peak_6338	Promoter (<=1kb)	17	42562134	42562894	761	1	80347	ENST00000585811.1	0	COASY
chr17	42609241	42609864	624	*	CHC1376-CHC1375-CN007_D28_HNF1A_peak_6339	Promoter (<=1kb)	17	42579513	42609377	29865	2	162427	ENST00000589797.5	0	FAM134C
chr17	42998082	42998459	378	*	CHC1376-CHC1375-CN007_D28_HNF1A_peak_6340	Promoter (<=1kb)	17	42998273	43002949	4677	1	6155	ENST00000589037.5	0	RPL27
chr17	43170382	43170686	305	*	CHC1376-CHC1375-CN007_D28_HNF1A_peak_6342	Promoter (<=1kb)	17	43160290	43170403	10114	2	101929767	ENST00000590740.2	0	NA
chr17	43483527	43484089	563	*	CHC1376-CHC1375-CN007_D28_HNF1A_peak_6349	Promoter (<=1kb)	17	43483865	43492292	8428	1	1659	ENST00000592258.5	0	DHX8
chr17	44024145	44024560	416	*	CHC1376-CHC1375-CN007_D28_HNF1A_peak_6352	Promoter (<=1kb)	17	44011188	44023151	11964	2	84336	ENST00000589334.5	-994	TMEM101
chr17	44210411	44210701	291	*	CHC1376-CHC1375-CN007_D28_HNF1A_peak_6355	Promoter (<=1kb)	17	44209219	44210142	924	2	7343	ENST00000531368.1	-269	UBTF
chr17	44221080	44221571	492	*	CHC1376-CHC1375-CN007_D28_HNF1A_peak_6356	Promoter (<=1kb)	17	44205033	44221626	16594	2	7343	ENST00000302904.8	55	UBTF
chr17	44222521	44222908	388	*	CHC1376-CHC1375-CN007_D28_HNF1A_peak_6357	Promoter (<=1kb)	17	44205033	44221626	16594	2	7343	ENST00000302904.8	-895	UBTF
chr17	44307920	44308332	413	*	CHC1376-CHC1375-CN007_D28_HNF1A_peak_6358	Promoter (<=1kb)	17	44302517	44308393	5877	2	101926996	ENST00000586388.1	61	NA
chr17	44363743	44364036	294	*	CHC1376-CHC1375-CN007_D28_HNF1A_peak_6360	Promoter (<=1kb)	17	44353215	44363875	10661	2	284069	ENST00000293443.11	0	FAM171A2
chr17	44807850	44808170	321	*	CHC1376-CHC1375-CN007_D28_HNF1A_peak_6364	Promoter (<=1kb)	17	44803034	44807884	4851	2	10052	ENST00000330514.4	0	GJC1
chr17	44899434	44899727	294	*	CHC1376-CHC1375-CN007_D28_HNF1A_peak_6368	Promoter (<=1kb)	17	44899712	44902882	3171	1	388389	ENST00000410006.6	0	CCDC103
chr17	44899434	44899727	294	*	CHC1376-CHC1375-CN007_D28_HNF1A_peak_6368	Promoter (<=1kb)	17	44899712	44902882	3171	1	388389	ENST00000410006.6	0	FAM187A
chr17	45060998	45061315	318	*	CHC1376-CHC1375-CN007_D28_HNF1A_peak_6372	Promoter (<=1kb)	17	45061306	45086535	25230	1	4836	ENST00000588975.1	0	NMT1
chr17	45135435	45135764	330	*	CHC1376-CHC1375-CN007_D28_HNF1A_peak_6373	Promoter (<=1kb)	17	45135647	45143850	8204	1	79777	ENST00000586346.5	0	ACBD4
chr17	45147692	45148569	878	*	CHC1376-CHC1375-CN007_D28_HNF1A_peak_6374	Promoter (<=1kb)	17	45148502	45152101	3600	1	10614	ENST00000332499.3	0	HEXIM1
chr17	45161341	45161654	314	*	CHC1376-CHC1375-CN007_D28_HNF1A_peak_6375	Promoter (<=1kb)	17	45161845	45169365	7521	1	124790	ENST00000589230.5	-191	HEXIM2
chr17	45316994	45317571	578	*	CHC1376-CHC1375-CN007_D28_HNF1A_peak_6377	Promoter (<=1kb)	17	45263119	45317145	54027	2	9020	ENST00000648527.1	0	MAP3K14
chr17	46189932	46192078	2147	*	CHC1376-CHC1375-CN007_D28_HNF1A_peak_6401	Promoter (<=1kb)	17	46029956	46192800	162845	2	284058	ENST00000262419.10	722	KANSL1
chr17	47187537	47188215	679	*	CHC1376-CHC1375-CN007_D28_HNF1A_peak_6404	Promoter (<=1kb)	17	47157060	47188936	31877	2	996	ENST00000528748.5	721	CDC27
chr17	47970738	47971131	394	*	CHC1376-CHC1375-CN007_D28_HNF1A_peak_6405	Promoter (<=1kb)	17	47971008	47974409	3402	1	80279	ENST00000579853.5	0	CDK5RAP3
chr17	48099497	48099793	297	*	CHC1376-CHC1375-CN007_D28_HNF1A_peak_6411	Promoter (<=1kb)	17	48075089	48100582	25494	2	10951	ENST00000444685.1	789	CBX1
chr17	48542096	48543458	1363	*	CHC1376-CHC1375-CN007_D28_HNF1A_peak_6417	Promoter (<=1kb)	17	48543551	48546087	2537	1	100874362	ENST00000504972.3	-93	HOXB-AS1
chr17	48543969	48544331	363	*	CHC1376-CHC1375-CN007_D28_HNF1A_peak_6418	Promoter (<=1kb)	17	48544351	48551250	6900	1	100874362	ENST00000435312.5	-20	HOXB-AS1
chr17	48545508	48545913	406	*	CHC1376-CHC1375-CN007_D28_HNF1A_peak_6419	Promoter (<=1kb)	17	48545509	48551076	5568	1	100874362	ENST00000508688.5	0	HOXB-AS1
chr17	48548682	48550180	1499	*	CHC1376-CHC1375-CN007_D28_HNF1A_peak_6420	Promoter (<=1kb)	17	48549630	48602332	52703	1	404266	ENST00000465846.6	0	HOXB-AS3
chr17	48552730	48553170	441	*	CHC1376-CHC1375-CN007_D28_HNF1A_peak_6421	Promoter (<=1kb)	17	48548870	48553922	5053	2	3213	ENST00000470495.1	752	HOXB3
chr17	48553262	48554324	1063	*	CHC1376-CHC1375-CN007_D28_HNF1A_peak_6422	Promoter (<=1kb)	17	48548870	48553922	5053	2	3213	ENST00000470495.1	0	HOXB3
chr17	48556491	48558945	2455	*	CHC1376-CHC1375-CN007_D28_HNF1A_peak_6423	Promoter (<=1kb)	17	48551141	48556521	5381	2	3213	ENST00000471459.1	0	HOXB3
chr17	48572488	48576470	3983	*	CHC1376-CHC1375-CN007_D28_HNF1A_peak_6432	Promoter (<=1kb)	17	48549885	48574487	24603	2	3213	ENST00000311626.8	0	HOXB3
chr17	48578705	48578986	282	*	CHC1376-CHC1375-CN007_D28_HNF1A_peak_6434	Promoter (<=1kb)	17	48554285	48579357	25073	2	3213	ENST00000465120.3	371	HOXB3
chr17	48579143	48580159	1017	*	CHC1376-CHC1375-CN007_D28_HNF1A_peak_6435	Promoter (<=1kb)	17	48554285	48579357	25073	2	3213	ENST00000465120.3	0	HOXB3
chr17	48580246	48580553	308	*	CHC1376-CHC1375-CN007_D28_HNF1A_peak_6436	Promoter (<=1kb)	17	48575513	48580111	4599	2	3214	ENST00000332503.5	-135	HOXB4
chr17	48581180	48582903	1724	*	CHC1376-CHC1375-CN007_D28_HNF1A_peak_6437	Promoter (<=1kb)	17	48550268	48582622	32355	2	3213	ENST00000489475.5	0	HOXB3
chr17	48583137	48584626	1490	*	CHC1376-CHC1375-CN007_D28_HNF1A_peak_6438	Promoter (<=1kb)	17	48550268	48582622	32355	2	3213	ENST00000489475.5	-515	HOXB3
chr17	48588148	48589669	1522	*	CHC1376-CHC1375-CN007_D28_HNF1A_peak_6443	Promoter (<=1kb)	17	48550334	48590235	39902	2	3213	ENST00000476342.1	566	HOXB3
chr17	48589917	48592462	2546	*	CHC1376-CHC1375-CN007_D28_HNF1A_peak_6444	Promoter (<=1kb)	17	48549812	48590241	40430	2	3213	ENST00000472863.5	0	HOXB3
chr17	48592558	48593031	474	*	CHC1376-CHC1375-CN007_D28_HNF1A_peak_6445	Promoter (<=1kb)	17	48592320	48606394	14075	1	404266	ENST00000487849.7	238	HOXB-AS3
chr17	48597533	48598199	667	*	CHC1376-CHC1375-CN007_D28_HNF1A_peak_6446	Promoter (<=1kb)	17	48596528	48597134	607	2	3216	ENST00000470193.3	-399	HOXB6
chr17	48601087	48601391	305	*	CHC1376-CHC1375-CN007_D28_HNF1A_peak_6448	Promoter (<=1kb)	17	48602138	48606394	4257	1	404266	ENST00000491264.5	-747	HOXB-AS3
chr17	48892430	48892711	282	*	CHC1376-CHC1375-CN007_D28_HNF1A_peak_6451	Promoter (<=1kb)	17	48892765	48895871	3107	1	516	ENST00000355938.9	-54	ATP5G1
chr17	48997873	48998349	477	*	CHC1376-CHC1375-CN007_D28_HNF1A_peak_6452	Promoter (<=1kb)	17	48997763	49036933	39171	1	10642	ENST00000515586.5	110	IGF2BP1
chr17	48998532	48999782	1251	*	CHC1376-CHC1375-CN007_D28_HNF1A_peak_6453	Promoter (<=1kb)	17	48997763	49036933	39171	1	10642	ENST00000515586.5	769	IGF2BP1
chr17	49406236	49406619	384	*	CHC1376-CHC1375-CN007_D28_HNF1A_peak_6462	Promoter (<=1kb)	17	49405068	49407473	2406	2	5245	ENST00000511933.1	854	PHB
chr17	49723553	49723945	393	*	CHC1376-CHC1375-CN007_D28_HNF1A_peak_6463	Promoter (<=1kb)	17	49716205	49724527	8323	2	81558	ENST00000511743.5	582	FAM117A
chr17	50425613	50425977	365	*	CHC1376-CHC1375-CN007_D28_HNF1A_peak_6469	Promoter (<=1kb)	17	50426158	50474670	48513	1	80221	ENST00000510410.5	-181	ACSF2
chr17	50720088	50722379	2292	*	CHC1376-CHC1375-CN007_D28_HNF1A_peak_6475	Promoter (<=1kb)	17	50719802	50743799	23998	1	51747	ENST00000507200.5	286	LUC7L3
chr17	50866318	50866626	309	*	CHC1376-CHC1375-CN007_D28_HNF1A_peak_6486	Promoter (<=1kb)	17	50862223	50866345	4123	2	10140	ENST00000499247.2	0	TOB1
chr17	51046710	51047138	429	*	CHC1376-CHC1375-CN007_D28_HNF1A_peak_6494	Promoter (<=1kb)	17	50965075	51046878	81804	2	9043	ENST00000510283.5	0	SPAG9
chr17	51258723	51259099	377	*	CHC1376-CHC1375-CN007_D28_HNF1A_peak_6495	Promoter (<=1kb)	17	51191584	51259941	68358	2	54799	ENST00000405860.7	842	MBTD1
chr17	56174452	56174813	362	*	CHC1376-CHC1375-CN007_D28_HNF1A_peak_6500	Promoter (<=1kb)	17	56174175	56353895	179721	1	162282	ENST00000572945.1	277	ANKFN1
chr17	57084969	57085298	330	*	CHC1376-CHC1375-CN007_D28_HNF1A_peak_6503	Promoter (<=1kb)	17	57085092	57106023	20932	1	8165	ENST00000575322.1	0	AKAP1
chr17	57983691	57984064	374	*	CHC1376-CHC1375-CN007_D28_HNF1A_peak_6528	Promoter (<=1kb)	17	57971547	57982864	11318	2	7716	ENST00000258963.7	-827	VEZF1
chr17	57985442	57986969	1528	*	CHC1376-CHC1375-CN007_D28_HNF1A_peak_6529	Promoter (<=1kb)	17	57973759	57985348	11590	2	7716	ENST00000584396.5	-94	VEZF1
chr17	57987194	57987508	315	*	CHC1376-CHC1375-CN007_D28_HNF1A_peak_6530	Promoter (<=1kb)	17	57973759	57988152	14394	2	7716	ENST00000581208.1	644	VEZF1
chr17	58004896	58006517	1622	*	CHC1376-CHC1375-CN007_D28_HNF1A_peak_6531	Promoter (<=1kb)	17	58003493	58005134	1642	2	6426	ENST00000581497.1	0	SRSF1
chr17	58084045	58085233	1189	*	CHC1376-CHC1375-CN007_D28_HNF1A_peak_6532	Promoter (<=1kb)	17	58083415	58095536	12122	1	140735	ENST00000579991.2	630	DYNLL2
chr17	58352115	58352556	442	*	CHC1376-CHC1375-CN007_D28_HNF1A_peak_6536	Promoter (<=1kb)	17	58345175	58352167	6993	2	6827	ENST00000581166.5	0	SUPT4H1
chr17	58517982	58518313	332	*	CHC1376-CHC1375-CN007_D28_HNF1A_peak_6537	Promoter (<=1kb)	17	58489537	58517905	28369	2	9110	ENST00000323456.9	-77	MTMR4
chr17	58692573	58692854	282	*	CHC1376-CHC1375-CN007_D28_HNF1A_peak_6541	Promoter (<=1kb)	17	58692573	58709911	17339	1	5889	ENST00000461271.5	0	RAD51C
chr17	59106716	59107002	287	*	CHC1376-CHC1375-CN007_D28_HNF1A_peak_6542	Promoter (<=1kb)	17	58982651	59106921	124271	2	4591	ENST00000393066.7	0	TRIM37
chr17	59148968	59150299	1332	*	CHC1376-CHC1375-CN007_D28_HNF1A_peak_6546	Promoter (<=1kb)	17	59151136	59151221	86	2	407027	ENST00000385261.1	922	MIR301A
chr17	59150387	59153574	3188	*	CHC1376-CHC1375-CN007_D28_HNF1A_peak_6547	Promoter (<=1kb)	17	59119387	59151801	32415	2	348235	ENST00000584089.1	0	SKA2
chr17	59155334	59155753	420	*	CHC1376-CHC1375-CN007_D28_HNF1A_peak_6548	Promoter (<=1kb)	17	59155499	59202568	47070	1	55771	ENST00000262293.8	0	PRR11
chr17	59620798	59621673	876	*	CHC1376-CHC1375-CN007_D28_HNF1A_peak_6550	Promoter (<=1kb)	17	59619943	59651316	31374	1	1213	ENST00000584313.5	855	CLTC
chr17	59892835	59893161	327	*	CHC1376-CHC1375-CN007_D28_HNF1A_peak_6553	Promoter (<=1kb)	17	59859482	59892945	33464	2	51174	ENST00000325752.7	0	TUBD1
chr17	59893665	59894063	399	*	CHC1376-CHC1375-CN007_D28_HNF1A_peak_6554	Promoter (<=1kb)	17	59893164	59950564	57401	1	6198	ENST00000225577.8	501	RPS6KB1
chr17	60392255	60392577	323	*	CHC1376-CHC1375-CN007_D28_HNF1A_peak_6555	Promoter (<=1kb)	17	60392429	60425871	33443	1	124773	ENST00000461535.1	0	C17orf64
chr17	60522910	60525058	2149	*	CHC1376-CHC1375-CN007_D28_HNF1A_peak_6557	Promoter (<=1kb)	17	60479162	60525938	46777	2	10513	ENST00000588668.5	880	APPBP2
chr17	60603832	60604601	770	*	CHC1376-CHC1375-CN007_D28_HNF1A_peak_6560	Promoter (<=1kb)	17	60604594	60633957	29364	1	8493	ENST00000590418.1	0	PPM1D
chr17	60605179	60605589	411	*	CHC1376-CHC1375-CN007_D28_HNF1A_peak_6561	Promoter (<=1kb)	17	60604594	60633957	29364	1	8493	ENST00000590418.1	585	PPM1D
chr17	61002355	61002693	339	*	CHC1376-CHC1375-CN007_D28_HNF1A_peak_6562	Promoter (<=1kb)	17	61002557	61037903	35347	1	54828	ENST00000587037.5	0	BCAS3
chr17	63774674	63776122	1449	*	CHC1376-CHC1375-CN007_D28_HNF1A_peak_6575	Promoter (<=1kb)	17	63766119	63776351	10233	2	57003	ENST00000580986.1	229	CCDC47
chr17	63776298	63776930	633	*	CHC1376-CHC1375-CN007_D28_HNF1A_peak_6576	Promoter (<=1kb)	17	63766119	63776351	10233	2	57003	ENST00000580986.1	0	CCDC47
chr17	63842458	63843055	598	*	CHC1376-CHC1375-CN007_D28_HNF1A_peak_6577	Promoter (<=1kb)	17	63832081	63842674	10594	2	6603	ENST00000613943.4	0	SMARCD2
chr17	64496911	64497281	371	*	CHC1376-CHC1375-CN007_D28_HNF1A_peak_6579	Promoter (<=1kb)	17	64477785	64497036	19252	2	11232	ENST00000539111.6	0	POLG2
chr17	64504083	64505526	1444	*	CHC1376-CHC1375-CN007_D28_HNF1A_peak_6580	Promoter (<=1kb)	17	64503720	64504289	570	2	1655	ENST00000583562.1	0	DDX5
chr17	64505644	64506165	522	*	CHC1376-CHC1375-CN007_D28_HNF1A_peak_6581	Promoter (<=1kb)	17	64499914	64505956	6043	2	1655	ENST00000578804.5	0	DDX5
chr17	64506695	64507017	323	*	CHC1376-CHC1375-CN007_D28_HNF1A_peak_6582	Promoter (<=1kb)	17	64503441	64506731	3291	2	1655	ENST00000577922.5	0	DDX5
chr17	64507509	64509000	1492	*	CHC1376-CHC1375-CN007_D28_HNF1A_peak_6583	Promoter (<=1kb)	17	64504755	64507530	2776	2	1655	ENST00000585111.1	0	DDX5
chr17	65554250	65558703	4454	*	CHC1376-CHC1375-CN007_D28_HNF1A_peak_6599	Promoter (<=1kb)	17	65529881	65558729	28849	2	8313	ENST00000375702.5	26	AXIN2
chr17	65561557	65562099	543	*	CHC1376-CHC1375-CN007_D28_HNF1A_peak_6600	Promoter (<=1kb)	17	65528563	65561647	33085	2	8313	ENST00000307078.9	0	AXIN2
chr17	65750717	65751013	297	*	CHC1376-CHC1375-CN007_D28_HNF1A_peak_6601	Promoter (<=1kb)	17	65635816	65750724	114909	2	201134	ENST00000581739.5	0	CEP112
chr17	65902695	65903209	515	*	CHC1376-CHC1375-CN007_D28_HNF1A_peak_6602	Promoter (<=1kb)	17	65851861	65903315	51455	2	201134	ENST00000584627.5	106	CEP112
chr17	66416323	66416750	428	*	CHC1376-CHC1375-CN007_D28_HNF1A_peak_6605	Promoter (<=1kb)	17	66415568	66416791	1224	2	101928001	ENST00000583421.1	41	NA
chr17	67365367	67366449	1083	*	CHC1376-CHC1375-CN007_D28_HNF1A_peak_6612	Promoter (<=1kb)	17	67357152	67366519	9368	2	5718	ENST00000578015.1	70	PSMD12
chr17	68036369	68036822	454	*	CHC1376-CHC1375-CN007_D28_HNF1A_peak_6615	Promoter (<=1kb)	17	68036994	68042212	5219	1	3838	ENST00000579754.1	-172	KPNA2
chr17	68513115	68515005	1891	*	CHC1376-CHC1375-CN007_D28_HNF1A_peak_6617	Promoter (<=1kb)	17	68514821	68530664	15844	1	5573	ENST00000586397.5	0	PRKAR1A
chr17	73309248	73309576	329	*	CHC1376-CHC1375-CN007_D28_HNF1A_peak_6643	Promoter (<=1kb)	17	73286518	73310198	23681	2	23580	ENST00000581045.1	622	CDC42EP4
chr17	74361086	74361491	406	*	CHC1376-CHC1375-CN007_D28_HNF1A_peak_6661	Promoter (<=1kb)	17	74356416	74361946	5531	2	388419	ENST00000375366.3	455	BTBD17
chr17	74424759	74425057	299	*	CHC1376-CHC1375-CN007_D28_HNF1A_peak_6664	Promoter (<=1kb)	17	74424851	74440212	15362	1	55890	ENST00000582444.1	0	GPRC5C
chr17	74618573	74618857	285	*	CHC1376-CHC1375-CN007_D28_HNF1A_peak_6667	Promoter (<=1kb)	17	74617147	74619347	2201	2	342510	ENST00000412268.1	490	CD300E
chr17	74873170	74873471	302	*	CHC1376-CHC1375-CN007_D28_HNF1A_peak_6668	Promoter (<=1kb)	17	74862542	74873031	10490	2	2232	ENST00000442102.6	-139	FDXR
chr17	75012629	75012912	284	*	CHC1376-CHC1375-CN007_D28_HNF1A_peak_6669	Promoter (<=1kb)	17	75012670	75020939	8270	1	3396	ENST00000584208.5	0	MRPL58
chr17	75150768	75153959	3192	*	CHC1376-CHC1375-CN007_D28_HNF1A_peak_6671	Promoter (<=1kb)	17	75135286	75153293	18008	2	51155	ENST00000482348.5	0	HN1
chr17	75179991	75182249	2259	*	CHC1376-CHC1375-CN007_D28_HNF1A_peak_6672	Promoter (<=1kb)	17	75168298	75182563	14266	2	6613	ENST00000578238.2	314	SUMO2
chr17	75289340	75289670	331	*	CHC1376-CHC1375-CN007_D28_HNF1A_peak_6673	Promoter (<=1kb)	17	75272981	75289449	16469	2	60386	ENST00000375261.8	0	SLC25A19
chr17	75755133	75755548	416	*	CHC1376-CHC1375-CN007_D28_HNF1A_peak_6675	Promoter (<=1kb)	17	75754618	75757002	2385	1	3691	ENST00000584939.1	515	ITGB4
chr17	75779753	75780271	519	*	CHC1376-CHC1375-CN007_D28_HNF1A_peak_6676	Promoter (<=1kb)	17	75776434	75779779	3346	2	3021	ENST00000254810.8	0	H3F3B
chr17	75785675	75786056	382	*	CHC1376-CHC1375-CN007_D28_HNF1A_peak_6677	Promoter (<=1kb)	17	75783107	75785893	2787	2	100616282	ENST00000591893.1	0	H3F3B
chr17	75855585	75855939	355	*	CHC1376-CHC1375-CN007_D28_HNF1A_peak_6678	Promoter (<=1kb)	17	75845699	75855420	9722	2	23558	ENST00000626827.2	-165	WBP2
chr17	75904880	75905274	395	*	CHC1376-CHC1375-CN007_D28_HNF1A_peak_6679	Promoter (<=1kb)	17	75901744	75904882	3139	2	64978	ENST00000461602.5	0	MRPL38
chr17	76557593	76557917	325	*	CHC1376-CHC1375-CN007_D28_HNF1A_peak_6686	Promoter (<=1kb)	17	76557766	76561751	3986	1	100507246	ENST00000591956.1	0	SNHG16
chr17	76726530	76726930	401	*	CHC1376-CHC1375-CN007_D28_HNF1A_peak_6687	Promoter (<=1kb)	17	76726830	76733516	6687	1	124512	ENST00000589977.5	0	METTL23
chr17	76735053	76736238	1186	*	CHC1376-CHC1375-CN007_D28_HNF1A_peak_6688	Promoter (<=1kb)	17	76734303	76736008	1706	2	6427	ENST00000589919.1	0	SRSF2
chr17	76737784	76738153	370	*	CHC1376-CHC1375-CN007_D28_HNF1A_peak_6689	Promoter (<=1kb)	17	76738071	76778727	40657	1	79157	ENST00000590514.5	0	MFSD11
chr17	77191232	77191514	283	*	CHC1376-CHC1375-CN007_D28_HNF1A_peak_6690	Promoter (<=1kb)	17	77190803	77193549	2747	1	6397	ENST00000590483.1	429	SEC14L1
chr17	77958291	77958681	391	*	CHC1376-CHC1375-CN007_D28_HNF1A_peak_6697	Promoter (<=1kb)	17	77959240	78106037	146798	1	57690	ENST00000636222.1	-559	TNRC6C
chr17	77959755	77960469	715	*	CHC1376-CHC1375-CN007_D28_HNF1A_peak_6698	Promoter (<=1kb)	17	77959240	78106037	146798	1	57690	ENST00000636222.1	515	TNRC6C
chr17	78362529	78362810	282	*	CHC1376-CHC1375-CN007_D28_HNF1A_peak_6704	Promoter (<=1kb)	17	78362671	78364905	2235	1	101928674	ENST00000587575.1	0	RP11-806H10.4
chr17	78717518	78717982	465	*	CHC1376-CHC1375-CN007_D28_HNF1A_peak_6712	Promoter (<=1kb)	17	78674048	78717025	42978	2	9267	ENST00000585509.5	-493	CYTH1
chr17	79034069	79034545	477	*	CHC1376-CHC1375-CN007_D28_HNF1A_peak_6715	Promoter (<=1kb)	17	79034185	79048247	14063	1	114897	ENST00000581774.5	0	C1QTNF1
chr17	79047002	79047348	347	*	CHC1376-CHC1375-CN007_D28_HNF1A_peak_6716	Promoter (<=1kb)	17	79046901	79048316	1416	1	114897	ENST00000582625.1	101	C1QTNF1
chr17	80145984	80146325	342	*	CHC1376-CHC1375-CN007_D28_HNF1A_peak_6727	Promoter (<=1kb)	17	80135255	80147108	11854	2	9775	ENST00000649764.1	783	EIF4A3
chr17	80415127	80415417	291	*	CHC1376-CHC1375-CN007_D28_HNF1A_peak_6730	Promoter (<=1kb)	17	80381004	80415168	34165	2	100294362	ENST00000573394.1	0	CTD-2047H16.4
chr17	81164994	81165448	455	*	CHC1376-CHC1375-CN007_D28_HNF1A_peak_6739	Promoter (<=1kb)	17	81165507	81183164	17658	1	388428	ENST00000414089.5	-59	AATK-AS1
chr17	81385481	81385995	515	*	CHC1376-CHC1375-CN007_D28_HNF1A_peak_6747	Promoter (<=1kb)	17	81375144	81385464	10321	2	100130370	ENST00000648736.1	-17	NA
chr17	81393970	81394722	753	*	CHC1376-CHC1375-CN007_D28_HNF1A_peak_6753	Promoter (<=1kb)	17	81395475	81466331	70857	1	57597	ENST00000584436.7	-753	BAHCC1
chr17	81394981	81396476	1496	*	CHC1376-CHC1375-CN007_D28_HNF1A_peak_6754	Promoter (<=1kb)	17	81395475	81466331	70857	1	57597	ENST00000584436.7	0	BAHCC1
chr17	81396571	81399112	2542	*	CHC1376-CHC1375-CN007_D28_HNF1A_peak_6755	Promoter (<=1kb)	17	81399740	81466332	66593	1	57597	ENST00000307745.8	-628	BAHCC1
chr17	81400206	81402542	2337	*	CHC1376-CHC1375-CN007_D28_HNF1A_peak_6756	Promoter (<=1kb)	17	81400716	81400778	63	2	100616294	ENST00000584184.1	0	MIR4740
chr17	81510635	81512571	1937	*	CHC1376-CHC1375-CN007_D28_HNF1A_peak_6768	Promoter (<=1kb)	17	81509999	81511848	1850	2	71	ENST00000574671.5	0	ACTG1
chr17	81860742	81861250	509	*	CHC1376-CHC1375-CN007_D28_HNF1A_peak_6770	Promoter (<=1kb)	17	81843159	81860694	17536	2	5034	ENST00000331483.8	-48	P4HB
chr17	81861343	81861795	453	*	CHC1376-CHC1375-CN007_D28_HNF1A_peak_6771	Promoter (<=1kb)	17	81843159	81860694	17536	2	5034	ENST00000331483.8	-649	P4HB
chr17	82015450	82015827	378	*	CHC1376-CHC1375-CN007_D28_HNF1A_peak_6774	Promoter (<=1kb)	17	82015214	82017404	2191	1	79058	ENST00000582404.5	236	ASPSCR1
chr17	82293624	82293978	355	*	CHC1376-CHC1375-CN007_D28_HNF1A_peak_6777	Promoter (<=1kb)	17	82290046	82292814	2769	2	101929511	ENST00000581489.1	-810	RP13-516M14.4
chr17	82864825	82865305	481	*	CHC1376-CHC1375-CN007_D28_HNF1A_peak_6788	Promoter (<=1kb)	17	82864291	82911789	47499	1	6904	ENST00000574801.5	534	TBCD
chr18	3247455	3248214	760	*	CHC1376-CHC1375-CN007_D28_HNF1A_peak_6802	Promoter (<=1kb)	18	3247481	3256227	8747	1	10627	ENST00000579226.5	0	MYL12A
chr18	3248443	3249098	656	*	CHC1376-CHC1375-CN007_D28_HNF1A_peak_6803	Promoter (<=1kb)	18	3247873	3253284	5412	1	10627	ENST00000583449.1	570	MYL12A
chr18	3261777	3262064	288	*	CHC1376-CHC1375-CN007_D28_HNF1A_peak_6804	Promoter (<=1kb)	18	3261909	3278284	16376	1	103910	ENST00000237500.9	0	MYL12B
chr18	3448002	3448564	563	*	CHC1376-CHC1375-CN007_D28_HNF1A_peak_6806	Promoter (<=1kb)	18	3448499	3457839	9341	1	7050	ENST00000549780.5	0	TGIF1
chr18	3452297	3453406	1110	*	CHC1376-CHC1375-CN007_D28_HNF1A_peak_6807	Promoter (<=1kb)	18	3453774	3457580	3807	1	7050	ENST00000549468.5	-368	TGIF1
chr18	3453862	3455322	1461	*	CHC1376-CHC1375-CN007_D28_HNF1A_peak_6808	Promoter (<=1kb)	18	3455152	3457594	2443	1	7050	ENST00000551333.1	0	TGIF1
chr18	3593804	3594277	474	*	CHC1376-CHC1375-CN007_D28_HNF1A_peak_6810	Promoter (<=1kb)	18	3594094	3597372	3279	1	649446	ENST00000575606.5	0	NA
chr18	3595415	3595987	573	*	CHC1376-CHC1375-CN007_D28_HNF1A_peak_6811	Promoter (<=1kb)	18	3594455	3597228	2774	1	649446	ENST00000573355.1	960	NA
chr18	9103515	9104555	1041	*	CHC1376-CHC1375-CN007_D28_HNF1A_peak_6826	Promoter (<=1kb)	18	9104082	9134345	30264	1	4729	ENST00000400033.1	0	NDUFV2
chr18	9104863	9105308	446	*	CHC1376-CHC1375-CN007_D28_HNF1A_peak_6827	Promoter (<=1kb)	18	9104082	9134345	30264	1	4729	ENST00000400033.1	781	NDUFV2
chr18	9913508	9913834	327	*	CHC1376-CHC1375-CN007_D28_HNF1A_peak_6837	Promoter (<=1kb)	18	9914002	9960021	46020	1	9218	ENST00000400000.6	-168	VAPA
chr18	9915075	9917572	2498	*	CHC1376-CHC1375-CN007_D28_HNF1A_peak_6838	Promoter (<=1kb)	18	9915770	9954143	38374	1	9218	ENST00000584796.5	0	VAPA
chr18	11688896	11689247	352	*	CHC1376-CHC1375-CN007_D28_HNF1A_peak_6857	Promoter (<=1kb)	18	11688956	11885685	196730	1	2774	ENST00000334049.10	0	GNAL
chr18	11851209	11851610	402	*	CHC1376-CHC1375-CN007_D28_HNF1A_peak_6858	Promoter (<=1kb)	18	11851396	11854449	3054	1	57132	ENST00000526991.2	0	CHMP1B
chr18	12377560	12377946	387	*	CHC1376-CHC1375-CN007_D28_HNF1A_peak_6860	Promoter (<=1kb)	18	12328944	12377314	48371	2	10939	ENST00000269143.7	-246	AFG3L2
chr18	21109338	21110304	967	*	CHC1376-CHC1375-CN007_D28_HNF1A_peak_6864	Promoter (<=1kb)	18	20949952	21111020	161069	2	6093	ENST00000635540.1	716	ROCK1
chr18	21365335	21365620	286	*	CHC1376-CHC1375-CN007_D28_HNF1A_peak_6868	Promoter (<=1kb)	18	21366041	21468884	102844	1	80000	ENST00000578368.5	-421	GREB1L
chr18	21600770	21601090	321	*	CHC1376-CHC1375-CN007_D28_HNF1A_peak_6869	Promoter (<=1kb)	18	21529303	21600884	71582	2	114799	ENST00000383276.1	0	ESCO1
chr18	21612779	21613583	805	*	CHC1376-CHC1375-CN007_D28_HNF1A_peak_6870	Promoter (<=1kb)	18	21612331	21629479	17149	1	6632	ENST00000582475.1	448	SNRPD1
chr18	21742213	21742525	313	*	CHC1376-CHC1375-CN007_D28_HNF1A_peak_6873	Promoter (<=1kb)	18	21741320	21870957	129638	1	57534	ENST00000261537.6	893	MIB1
chr18	23586948	23587306	359	*	CHC1376-CHC1375-CN007_D28_HNF1A_peak_6879	Promoter (<=1kb)	18	23531437	23586898	55462	2	4864	ENST00000269228.9	-50	NPC1
chr18	24656350	24656872	523	*	CHC1376-CHC1375-CN007_D28_HNF1A_peak_6884	Promoter (<=1kb)	18	24656993	24660405	3413	1	729950	ENST00000583558.1	-121	RP11-449D8.1
chr18	24987401	24987691	291	*	CHC1376-CHC1375-CN007_D28_HNF1A_peak_6887	Promoter (<=1kb)	18	24933487	24987682	54196	2	105372030	ENST00000580984.1	0	NA
chr18	25321889	25322170	282	*	CHC1376-CHC1375-CN007_D28_HNF1A_peak_6889	Promoter (<=1kb)	18	25227620	25322335	94716	2	25925	ENST00000583398.1	165	ZNF521
chr18	31683887	31684340	454	*	CHC1376-CHC1375-CN007_D28_HNF1A_peak_6917	Promoter (<=1kb)	18	31625485	31684504	59020	2	9331	ENST00000383131.3	164	B4GALT6
chr18	32470785	32471069	285	*	CHC1376-CHC1375-CN007_D28_HNF1A_peak_6919	Promoter (<=1kb)	18	32263522	32470484	206963	2	64762	ENST00000399218.8	-301	GAREM1
chr18	33579811	33580241	431	*	CHC1376-CHC1375-CN007_D28_HNF1A_peak_6922	Promoter (<=1kb)	18	33578913	33743589	164677	1	80816	ENST00000642541.1	898	ASXL3
chr18	35040885	35041473	589	*	CHC1376-CHC1375-CN007_D28_HNF1A_peak_6929	Promoter (<=1kb)	18	35041360	35143470	102111	1	10982	ENST00000300249.9	0	MAPRE2
chr18	35342285	35343995	1711	*	CHC1376-CHC1375-CN007_D28_HNF1A_peak_6932	Promoter (<=1kb)	18	35340345	35343932	3588	2	7572	ENST00000589539.1	0	ZNF24
chr18	35344333	35344708	376	*	CHC1376-CHC1375-CN007_D28_HNF1A_peak_6933	Promoter (<=1kb)	18	35332212	35344456	12245	2	7572	ENST00000261332.10	0	ZNF24
chr18	35497713	35498162	450	*	CHC1376-CHC1375-CN007_D28_HNF1A_peak_6934	Promoter (<=1kb)	18	35443871	35497940	54070	2	125476	ENST00000589258.1	0	INO80C
chr18	44681063	44681344	282	*	CHC1376-CHC1375-CN007_D28_HNF1A_peak_6943	Promoter (<=1kb)	18	44680898	45068510	387613	1	26040	ENST00000282030.5	165	SETBP1
chr18	46098056	46098673	618	*	CHC1376-CHC1375-CN007_D28_HNF1A_peak_6958	Promoter (<=1kb)	18	46080248	46098353	18106	2	498	ENST00000398752.10	0	ATP5A1
chr18	46333064	46333404	341	*	CHC1376-CHC1375-CN007_D28_HNF1A_peak_6959	Promoter (<=1kb)	18	46333968	46337647	3680	1	494470	ENST00000587853.1	-564	RNF165
chr18	46760088	46760369	282	*	CHC1376-CHC1375-CN007_D28_HNF1A_peak_6965	Promoter (<=1kb)	18	46688884	46759142	70259	2	29906	ENST00000591375.1	-946	ST8SIA5
chr18	47929000	47929845	846	*	CHC1376-CHC1375-CN007_D28_HNF1A_peak_6967	Promoter (<=1kb)	18	47869352	47930362	61011	2	4087	ENST00000587421.5	517	SMAD2
chr18	48930161	48930888	728	*	CHC1376-CHC1375-CN007_D28_HNF1A_peak_6977	Promoter (<=1kb)	18	48921411	48930182	8772	2	4092	ENST00000587336.1	0	SMAD7
chr18	48942691	48942977	287	*	CHC1376-CHC1375-CN007_D28_HNF1A_peak_6978	Promoter (<=1kb)	18	48920027	48942807	22781	2	4092	ENST00000545051.2	0	SMAD7
chr18	48943292	48944061	770	*	CHC1376-CHC1375-CN007_D28_HNF1A_peak_6979	Promoter (<=1kb)	18	48920027	48942807	22781	2	4092	ENST00000545051.2	-485	SMAD7
chr18	48948105	48948745	641	*	CHC1376-CHC1375-CN007_D28_HNF1A_peak_6982	Promoter (<=1kb)	18	48921534	48948505	26972	2	4092	ENST00000586093.1	0	SMAD7
chr18	48949339	48949646	308	*	CHC1376-CHC1375-CN007_D28_HNF1A_peak_6983	Promoter (<=1kb)	18	48920993	48949333	28341	2	4092	ENST00000591805.5	-6	SMAD7
chr18	48949754	48950160	407	*	CHC1376-CHC1375-CN007_D28_HNF1A_peak_6984	Promoter (<=1kb)	18	48921372	48950424	29053	2	4092	ENST00000589634.1	264	SMAD7
chr18	49485918	49486635	718	*	CHC1376-CHC1375-CN007_D28_HNF1A_peak_6985	Promoter (<=1kb)	18	49482066	49486613	4548	2	497661	ENST00000582392.2	0	C18orf32
chr18	49492329	49492710	382	*	CHC1376-CHC1375-CN007_D28_HNF1A_peak_6986	Promoter (<=1kb)	18	49482152	49492479	10328	2	100526842	ENST00000332968.11	0	RPL17-C18orf32
chr18	50281473	50281862	390	*	CHC1376-CHC1375-CN007_D28_HNF1A_peak_6991	Promoter (<=1kb)	18	50267517	50281774	14258	2	4152	ENST00000382948.9	0	MBD1
chr18	50287634	50288125	492	*	CHC1376-CHC1375-CN007_D28_HNF1A_peak_6992	Promoter (<=1kb)	18	50282343	50287636	5294	2	30827	ENST00000412036.6	0	CXXC1
chr18	51030796	51031203	408	*	CHC1376-CHC1375-CN007_D28_HNF1A_peak_6994	Promoter (<=1kb)	18	51030597	51058154	27558	1	4089	ENST00000592911.5	199	SMAD4
chr18	51031429	51032988	1560	*	CHC1376-CHC1375-CN007_D28_HNF1A_peak_6995	Promoter (<=1kb)	18	51030597	51058154	27558	1	4089	ENST00000592911.5	832	SMAD4
chr18	51043769	51044097	329	*	CHC1376-CHC1375-CN007_D28_HNF1A_peak_6998	Promoter (<=1kb)	18	51044959	51048798	3840	1	4089	ENST00000589941.1	-862	SMAD4
chr18	51186848	51196670	9823	*	CHC1376-CHC1375-CN007_D28_HNF1A_peak_7006	Promoter (<=1kb)	18	51174550	51197320	22771	2	51320	ENST00000406189.3	650	MEX3C
chr18	52340329	52340759	431	*	CHC1376-CHC1375-CN007_D28_HNF1A_peak_7014	Promoter (<=1kb)	18	52340172	53535899	1195728	1	1630	ENST00000442544.6	157	DCC
chr18	54223345	54223755	411	*	CHC1376-CHC1375-CN007_D28_HNF1A_peak_7028	Promoter (<=1kb)	18	54202681	54224617	21937	2	8932	ENST00000583046.1	862	MBD2
chr18	54224606	54225010	405	*	CHC1376-CHC1375-CN007_D28_HNF1A_peak_7029	Promoter (<=1kb)	18	54151601	54224788	73188	2	8932	ENST00000256429.7	0	MBD2
chr18	55319935	55320406	472	*	CHC1376-CHC1375-CN007_D28_HNF1A_peak_7038	Promoter (<=1kb)	18	55279566	55320881	41316	2	6925	ENST00000637068.1	475	TCF4
chr18	55321783	55322425	643	*	CHC1376-CHC1375-CN007_D28_HNF1A_peak_7039	Promoter (<=1kb)	18	55226644	55321986	95343	2	6925	ENST00000570287.6	0	TCF4
chr18	55422569	55422938	370	*	CHC1376-CHC1375-CN007_D28_HNF1A_peak_7040	Promoter (<=1kb)	18	55275632	55422512	146881	2	6925	ENST00000630712.2	-57	TCF4
chr18	55423459	55424020	562	*	CHC1376-CHC1375-CN007_D28_HNF1A_peak_7041	Promoter (<=1kb)	18	55275697	55423621	147925	2	6925	ENST00000631043.2	0	TCF4
chr18	55583963	55584714	752	*	CHC1376-CHC1375-CN007_D28_HNF1A_peak_7047	Promoter (<=1kb)	18	55269914	55585481	315568	2	6925	ENST00000630319.2	767	TCF4
chr18	55585244	55585662	419	*	CHC1376-CHC1375-CN007_D28_HNF1A_peak_7048	Promoter (<=1kb)	18	55269914	55585481	315568	2	6925	ENST00000630319.2	0	TCF4
chr18	55586448	55586776	329	*	CHC1376-CHC1375-CN007_D28_HNF1A_peak_7049	Promoter (<=1kb)	18	55275724	55586242	310519	2	6925	ENST00000627685.2	-206	TCF4
chr18	56636944	56638255	1312	*	CHC1376-CHC1375-CN007_D28_HNF1A_peak_7054	Promoter (<=1kb)	18	56608279	56638427	30149	2	9352	ENST00000586262.5	172	TXNL1
chr18	56638464	56639095	632	*	CHC1376-CHC1375-CN007_D28_HNF1A_peak_7055	Promoter (<=1kb)	18	56597208	56638645	41438	2	9352	ENST00000217515.10	0	TXNL1
chr18	56935441	56935778	338	*	CHC1376-CHC1375-CN007_D28_HNF1A_peak_7056	Promoter (<=1kb)	18	56935844	57020822	84979	1	23335	ENST00000591449.1	-66	WDR7
chr18	57630118	57630444	327	*	CHC1376-CHC1375-CN007_D28_HNF1A_peak_7057	Promoter (<=1kb)	18	57630302	57667636	37335	1	100505549	ENST00000591854.5	0	NA
chr18	58255066	58255432	367	*	CHC1376-CHC1375-CN007_D28_HNF1A_peak_7064	Promoter (<=1kb)	18	58255440	58396705	141266	1	23327	ENST00000635997.1	-8	NEDD4L
chr18	58323947	58324234	288	*	CHC1376-CHC1375-CN007_D28_HNF1A_peak_7066	Promoter (<=1kb)	18	58323320	58396333	73014	1	23327	ENST00000587881.1	627	NEDD4L
chr18	58578308	58578705	398	*	CHC1376-CHC1375-CN007_D28_HNF1A_peak_7071	Promoter (<=1kb)	18	58538140	58579024	40885	2	115701	ENST00000587842.1	319	ALPK2
chr18	58864937	58866180	1244	*	CHC1376-CHC1375-CN007_D28_HNF1A_peak_7073	Promoter (<=1kb)	18	58865554	58918608	53055	1	55205	ENST00000587755.1	0	ZNF532
chr18	58996268	58996787	520	*	CHC1376-CHC1375-CN007_D28_HNF1A_peak_7076	Promoter (<=1kb)	18	58996734	59069338	72605	1	390858	ENST00000417918.1	0	NA
chr18	60372636	60373045	410	*	CHC1376-CHC1375-CN007_D28_HNF1A_peak_7079	Promoter (<=1kb)	18	60371062	60372775	1714	2	4160	ENST00000299766.5	0	MC4R
chr18	62714804	62715430	627	*	CHC1376-CHC1375-CN007_D28_HNF1A_peak_7087	Promoter (<=1kb)	18	62715450	62980433	264984	1	23239	ENST00000262719.9	-20	PHLPP1
chr18	63367646	63368009	364	*	CHC1376-CHC1375-CN007_D28_HNF1A_peak_7091	Promoter (<=1kb)	18	63327726	63367510	39785	2	2531	ENST00000406396.7	-136	KDSR
chr18	72544176	72544457	282	*	CHC1376-CHC1375-CN007_D28_HNF1A_peak_7108	Promoter (<=1kb)	18	72536680	72544539	7860	2	147381	ENST00000269503.8	82	CBLN2
chr18	74496060	74496378	319	*	CHC1376-CHC1375-CN007_D28_HNF1A_peak_7111	Promoter (<=1kb)	18	74496208	74523454	27247	1	55748	ENST00000324262.8	0	CNDP2
chr18	74598257	74598704	448	*	CHC1376-CHC1375-CN007_D28_HNF1A_peak_7112	Promoter (<=1kb)	18	74593696	74598508	4813	2	400657	ENST00000581192.1	0	LINC00909
chr18	75205842	75207573	1732	*	CHC1376-CHC1375-CN007_D28_HNF1A_peak_7117	Promoter (<=1kb)	18	75199457	75205513	6057	2	284273	ENST00000537114.2	-329	ZADH2
chr18	75210425	75210880	456	*	CHC1376-CHC1375-CN007_D28_HNF1A_peak_7118	Promoter (<=1kb)	18	75210755	75289950	79196	1	10194	ENST00000322038.5	0	TSHZ1
chr18	75218895	75220125	1231	*	CHC1376-CHC1375-CN007_D28_HNF1A_peak_7124	Promoter (<=1kb)	18	75221058	75286372	65315	1	10194	ENST00000560918.2	-933	TSHZ1
chr18	75220378	75221100	723	*	CHC1376-CHC1375-CN007_D28_HNF1A_peak_7125	Promoter (<=1kb)	18	75221058	75286372	65315	1	10194	ENST00000560918.2	0	TSHZ1
chr18	75221825	75222746	922	*	CHC1376-CHC1375-CN007_D28_HNF1A_peak_7126	Promoter (<=1kb)	18	75221058	75286372	65315	1	10194	ENST00000560918.2	767	TSHZ1
chr18	77134211	77134494	284	*	CHC1376-CHC1375-CN007_D28_HNF1A_peak_7141	Promoter (<=1kb)	18	77017119	77133683	116565	2	4155	ENST00000497479.1	-528	MBP
chr18	79069396	79069679	284	*	CHC1376-CHC1375-CN007_D28_HNF1A_peak_7148	Promoter (<=1kb)	18	79069397	79378287	308891	1	374868	ENST00000307671.12	0	ATP9B
chr18	79526120	79526401	282	*	CHC1376-CHC1375-CN007_D28_HNF1A_peak_7151	Promoter (<=1kb)	18	79527119	79528578	1460	1	4772	ENST00000586695.1	-718	NFATC1
chr19	437107	437571	465	*	CHC1376-CHC1375-CN007_D28_HNF1A_peak_7157	Promoter (<=1kb)	19	417200	436268	19069	2	25759	ENST00000590170.3	-839	SHC2
chr19	459737	460165	429	*	CHC1376-CHC1375-CN007_D28_HNF1A_peak_7158	Promoter (<=1kb)	19	430741	460571	29831	2	25759	ENST00000590222.5	406	SHC2
chr19	507025	507564	540	*	CHC1376-CHC1375-CN007_D28_HNF1A_peak_7159	Promoter (<=1kb)	19	507497	519654	12158	1	91978	ENST00000359315.6	0	TPGS1
chr19	574613	574896	284	*	CHC1376-CHC1375-CN007_D28_HNF1A_peak_7161	Promoter (<=1kb)	19	575047	581402	6356	1	682	ENST00000573784.5	-151	BSG
chr19	798152	798852	701	*	CHC1376-CHC1375-CN007_D28_HNF1A_peak_7162	Promoter (<=1kb)	19	798428	804083	5656	1	5725	ENST00000587094.2	0	PTBP1
chr19	798951	799754	804	*	CHC1376-CHC1375-CN007_D28_HNF1A_peak_7163	Promoter (<=1kb)	19	799406	812222	12817	1	5725	ENST00000350092.8	0	PTBP1
chr19	800014	800585	572	*	CHC1376-CHC1375-CN007_D28_HNF1A_peak_7164	Promoter (<=1kb)	19	799406	812222	12817	1	5725	ENST00000350092.8	608	PTBP1
chr19	802584	803589	1006	*	CHC1376-CHC1375-CN007_D28_HNF1A_peak_7165	Promoter (<=1kb)	19	803575	806045	2471	1	5725	ENST00000592113.5	0	PTBP1
chr19	933231	933651	421	*	CHC1376-CHC1375-CN007_D28_HNF1A_peak_7166	Promoter (<=1kb)	19	932565	964366	31802	1	1820	ENST00000457152.3	666	ARID3A
chr19	1249830	1250225	396	*	CHC1376-CHC1375-CN007_D28_HNF1A_peak_7167	Promoter (<=1kb)	19	1249888	1258699	8812	1	90007	ENST00000591446.6	0	MIDN
chr19	1250376	1250967	592	*	CHC1376-CHC1375-CN007_D28_HNF1A_peak_7168	Promoter (<=1kb)	19	1251261	1254237	2977	1	90007	ENST00000591302.1	-294	MIDN
chr19	1251486	1251800	315	*	CHC1376-CHC1375-CN007_D28_HNF1A_peak_7169	Promoter (<=1kb)	19	1251562	1254302	2741	1	90007	ENST00000586843.2	0	MIDN
chr19	1252299	1252921	623	*	CHC1376-CHC1375-CN007_D28_HNF1A_peak_7170	Promoter (<=1kb)	19	1251562	1254302	2741	1	90007	ENST00000586843.2	737	MIDN
chr19	1269876	1270823	948	*	CHC1376-CHC1375-CN007_D28_HNF1A_peak_7172	Promoter (<=1kb)	19	1267814	1270241	2428	2	148046	ENST00000585832.2	0	NA
chr19	1383517	1383908	392	*	CHC1376-CHC1375-CN007_D28_HNF1A_peak_7173	Promoter (<=1kb)	19	1383527	1393545	10019	1	374291	ENST00000546283.5	0	NDUFS7
chr19	1407303	1407675	373	*	CHC1376-CHC1375-CN007_D28_HNF1A_peak_7174	Promoter (<=1kb)	19	1407569	1435684	28116	1	26528	ENST00000336761.10	0	DAZAP1
chr19	1450359	1451290	932	*	CHC1376-CHC1375-CN007_D28_HNF1A_peak_7175	Promoter (<=1kb)	19	1451289	1473244	21956	1	10297	ENST00000535453.5	0	APC2
chr19	1452171	1452452	282	*	CHC1376-CHC1375-CN007_D28_HNF1A_peak_7176	Promoter (<=1kb)	19	1452198	1453614	1417	1	10297	ENST00000587149.5	0	APC2
chr19	1567115	1567619	505	*	CHC1376-CHC1375-CN007_D28_HNF1A_peak_7182	Promoter (<=1kb)	19	1554672	1567530	12859	2	399664	ENST00000605173.2	0	MEX3D
chr19	2213771	2214140	370	*	CHC1376-CHC1375-CN007_D28_HNF1A_peak_7186	Promoter (<=1kb)	19	2214128	2216629	2502	1	84444	ENST00000608122.1	0	DOT1L
chr19	2237359	2238969	1611	*	CHC1376-CHC1375-CN007_D28_HNF1A_peak_7187	Promoter (<=1kb)	19	2233153	2237704	4552	2	55111	ENST00000589097.5	0	PLEKHJ1
chr19	2269955	2270460	506	*	CHC1376-CHC1375-CN007_D28_HNF1A_peak_7189	Promoter (<=1kb)	19	2270291	2272809	2519	1	4946	ENST00000588673.3	0	OAZ1
chr19	2271148	2272101	954	*	CHC1376-CHC1375-CN007_D28_HNF1A_peak_7190	Promoter (<=1kb)	19	2271319	2272777	1459	1	4946	ENST00000589361.2	0	OAZ1
chr19	2324330	2324639	310	*	CHC1376-CHC1375-CN007_D28_HNF1A_peak_7191	Promoter (<=1kb)	19	2321521	2324532	3012	2	51690	ENST00000591515.6	0	LSM7
chr19	2337402	2337695	294	*	CHC1376-CHC1375-CN007_D28_HNF1A_peak_7193	Promoter (<=1kb)	19	2337111	2339877	2767	1	56928	ENST00000593243.5	291	SPPL2B
chr19	2783249	2783784	536	*	CHC1376-CHC1375-CN007_D28_HNF1A_peak_7194	Promoter (<=1kb)	19	2754714	2783371	28658	2	6449	ENST00000221566.6	0	SGTA
chr19	2983979	2984285	307	*	CHC1376-CHC1375-CN007_D28_HNF1A_peak_7196	Promoter (<=1kb)	19	2984148	2989760	5613	1	79816	ENST00000478073.6	0	TLE6
chr19	3505816	3506184	369	*	CHC1376-CHC1375-CN007_D28_HNF1A_peak_7199	Promoter (<=1kb)	19	3506273	3538330	32058	1	51343	ENST00000441788.6	-89	FZR1
chr19	3984781	3985088	308	*	CHC1376-CHC1375-CN007_D28_HNF1A_peak_7201	Promoter (<=1kb)	19	3983254	3985112	1859	2	1938	ENST00000600720.1	24	EEF2
chr19	4379360	4379785	426	*	CHC1376-CHC1375-CN007_D28_HNF1A_peak_7203	Promoter (<=1kb)	19	4363853	4380292	16440	2	6455	ENST00000598230.5	507	SH3GL1
chr19	4400476	4400893	418	*	CHC1376-CHC1375-CN007_D28_HNF1A_peak_7204	Promoter (<=1kb)	19	4360370	4400547	40178	2	6455	ENST00000269886.7	0	SH3GL1
chr19	4402984	4403660	677	*	CHC1376-CHC1375-CN007_D28_HNF1A_peak_7205	Promoter (<=1kb)	19	4402717	4409303	6587	1	10036	ENST00000585854.1	267	CHAF1A
chr19	4429687	4430236	550	*	CHC1376-CHC1375-CN007_D28_HNF1A_peak_7206	Promoter (<=1kb)	19	4431055	4433317	2263	1	10036	ENST00000587368.1	-819	CHAF1A
chr19	4723799	4724195	397	*	CHC1376-CHC1375-CN007_D28_HNF1A_peak_7212	Promoter (<=1kb)	19	4675226	4723863	48638	2	91039	ENST00000262960.13	0	DPP9
chr19	4791412	4791731	320	*	CHC1376-CHC1375-CN007_D28_HNF1A_peak_7213	Promoter (<=1kb)	19	4791681	4801273	9593	1	55527	ENST00000269856.4	0	FEM1A
chr19	5080358	5080719	362	*	CHC1376-CHC1375-CN007_D28_HNF1A_peak_7217	Promoter (<=1kb)	19	5080688	5110734	30047	1	23030	ENST00000588961.1	0	KDM4B
chr19	5293807	5294125	319	*	CHC1376-CHC1375-CN007_D28_HNF1A_peak_7220	Promoter (<=1kb)	19	5273549	5293252	19704	2	5802	ENST00000591760.5	-555	PTPRS
chr19	5293807	5294125	319	*	CHC1376-CHC1375-CN007_D28_HNF1A_peak_7220	Promoter (<=1kb)	19	5273549	5293252	19704	2	5802	ENST00000591760.5	-555	AC005338.1
chr19	5578228	5578570	343	*	CHC1376-CHC1375-CN007_D28_HNF1A_peak_7227	Promoter (<=1kb)	19	5560774	5578349	17576	2	257000	ENST00000646675.1	0	NA
chr19	5622808	5623161	354	*	CHC1376-CHC1375-CN007_D28_HNF1A_peak_7229	Promoter (<=1kb)	19	5623035	5668349	45315	1	6294	ENST00000589863.5	0	SAFB
chr19	5623824	5624268	445	*	CHC1376-CHC1375-CN007_D28_HNF1A_peak_7230	Promoter (<=1kb)	19	5612520	5624046	11527	2	9667	ENST00000590262.1	0	SAFB2
chr19	5624814	5625361	548	*	CHC1376-CHC1375-CN007_D28_HNF1A_peak_7231	Promoter (<=1kb)	19	5612520	5624046	11527	2	9667	ENST00000590262.1	-768	SAFB2
chr19	5680368	5680716	349	*	CHC1376-CHC1375-CN007_D28_HNF1A_peak_7232	Promoter (<=1kb)	19	5678915	5680488	1574	2	125988	ENST00000587589.1	0	C19orf70
chr19	5720021	5720400	380	*	CHC1376-CHC1375-CN007_D28_HNF1A_peak_7233	Promoter (<=1kb)	19	5691834	5720290	28457	2	9361	ENST00000360614.7	0	LONP1
chr19	5903509	5903952	444	*	CHC1376-CHC1375-CN007_D28_HNF1A_peak_7235	Promoter (<=1kb)	19	5867615	5903703	36089	2	126328	ENST00000585661.1	0	NDUFA11
chr19	5976993	5977436	444	*	CHC1376-CHC1375-CN007_D28_HNF1A_peak_7236	Promoter (<=1kb)	19	5923194	5978079	54886	2	8498	ENST00000592621.5	643	RANBP3
chr19	6423375	6423726	352	*	CHC1376-CHC1375-CN007_D28_HNF1A_peak_7237	Promoter (<=1kb)	19	6418701	6424277	5577	2	8570	ENST00000595258.1	551	KHSRP
chr19	6425113	6425581	469	*	CHC1376-CHC1375-CN007_D28_HNF1A_peak_7238	Promoter (<=1kb)	19	6413348	6424794	11447	2	8570	ENST00000398148.7	-319	KHSRP
chr19	7903378	7903785	408	*	CHC1376-CHC1375-CN007_D28_HNF1A_peak_7241	Promoter (<=1kb)	19	7903843	7914478	10636	1	5609	ENST00000397981.7	-58	MAP2K7
chr19	7943648	7943948	301	*	CHC1376-CHC1375-CN007_D28_HNF1A_peak_7242	Promoter (<=1kb)	19	7926740	7943920	17181	2	10469	ENST00000270538.7	0	TIMM44
chr19	8445521	8447607	2087	*	CHC1376-CHC1375-CN007_D28_HNF1A_peak_7245	Promoter (<=1kb)	19	8444994	8471410	26417	1	4670	ENST00000601645.5	527	HNRNPM
chr19	8525715	8526012	298	*	CHC1376-CHC1375-CN007_D28_HNF1A_peak_7254	Promoter (<=1kb)	19	8525226	8526622	1397	2	4542	ENST00000596245.1	610	MYO1F
chr19	9141031	9141312	282	*	CHC1376-CHC1375-CN007_D28_HNF1A_peak_7255	Promoter (<=1kb)	19	9140429	9157710	17282	1	57693	ENST00000419608.2	602	ZNF317
chr19	9538553	9538876	324	*	CHC1376-CHC1375-CN007_D28_HNF1A_peak_7256	Promoter (<=1kb)	19	9538733	9539734	1002	1	101928238	ENST00000613560.1	0	CTC-543D15.8
chr19	10193625	10193997	373	*	CHC1376-CHC1375-CN007_D28_HNF1A_peak_7260	Promoter (<=1kb)	19	10175563	10194626	19064	2	1786	ENST00000592054.5	629	DNMT1
chr19	10502660	10502961	302	*	CHC1376-CHC1375-CN007_D28_HNF1A_peak_7261	Promoter (<=1kb)	19	10486126	10502896	16771	2	9817	ENST00000393623.6	0	KEAP1
chr19	10653871	10654275	405	*	CHC1376-CHC1375-CN007_D28_HNF1A_peak_7262	Promoter (<=1kb)	19	10654261	10692417	38157	1	3609	ENST00000449870.5	0	ILF3
chr19	10654998	10659378	4381	*	CHC1376-CHC1375-CN007_D28_HNF1A_peak_7263	Promoter (<=1kb)	19	10655024	10679831	24808	1	3609	ENST00000590009.5	0	ILF3
chr19	10669092	10669726	635	*	CHC1376-CHC1375-CN007_D28_HNF1A_peak_7271	Promoter (<=1kb)	19	10670512	10681028	10517	1	3609	ENST00000587505.5	-786	ILF3
chr19	10871117	10871501	385	*	CHC1376-CHC1375-CN007_D28_HNF1A_peak_7272	Promoter (<=1kb)	19	10871513	10923070	51558	1	10498	ENST00000327064.8	-12	CARM1
chr19	10961631	10962548	918	*	CHC1376-CHC1375-CN007_D28_HNF1A_peak_7274	Promoter (<=1kb)	19	10961321	11062273	100953	1	6597	ENST00000590574.6	310	SMARCA4
chr19	11035463	11035971	509	*	CHC1376-CHC1375-CN007_D28_HNF1A_peak_7282	Promoter (<=1kb)	19	11035022	11059227	24206	1	6597	ENST00000592158.2	441	SMARCA4
chr19	11090668	11091644	977	*	CHC1376-CHC1375-CN007_D28_HNF1A_peak_7283	Promoter (<=1kb)	19	11090599	11133816	43218	1	3949	ENST00000252444.9	69	LDLR
chr19	11106501	11106782	282	*	CHC1376-CHC1375-CN007_D28_HNF1A_peak_7290	Promoter (<=1kb)	19	11106356	11107515	1160	1	3949	ENST00000558528.1	145	LDLR
chr19	11261644	11261930	287	*	CHC1376-CHC1375-CN007_D28_HNF1A_peak_7292	Promoter (<=1kb)	19	11199295	11262452	63158	2	57572	ENST00000294618.11	522	DOCK6
chr19	11435237	11435728	492	*	CHC1376-CHC1375-CN007_D28_HNF1A_peak_7293	Promoter (<=1kb)	19	11435288	11450965	15678	1	5589	ENST00000591462.5	0	PRKCSH
chr19	11598207	11599346	1140	*	CHC1376-CHC1375-CN007_D28_HNF1A_peak_7296	Promoter (<=1kb)	19	11597483	11619124	21642	1	199692	ENST00000588174.1	724	ZNF627
chr19	11797499	11797960	462	*	CHC1376-CHC1375-CN007_D28_HNF1A_peak_7297	Promoter (<=1kb)	19	11797667	11799279	1613	1	126069	ENST00000479762.1	0	ZNF491
chr19	11798317	11798614	298	*	CHC1376-CHC1375-CN007_D28_HNF1A_peak_7298	Promoter (<=1kb)	19	11798530	11808093	9564	1	126069	ENST00000323169.9	0	ZNF491
chr19	12162897	12163316	420	*	CHC1376-CHC1375-CN007_D28_HNF1A_peak_7300	Promoter (<=1kb)	19	12163064	12186602	23539	1	7695	ENST00000425827.5	0	ZNF136
chr19	12722625	12722927	303	*	CHC1376-CHC1375-CN007_D28_HNF1A_peak_7301	Promoter (<=1kb)	19	12701153	12722572	21420	2	30000	ENST00000592287.5	-53	TNPO2
chr19	12733813	12734130	318	*	CHC1376-CHC1375-CN007_D28_HNF1A_peak_7303	Promoter (<=1kb)	19	12730640	12734657	4018	2	79002	ENST00000591254.1	527	C19orf43
chr19	12938318	12938599	282	*	CHC1376-CHC1375-CN007_D28_HNF1A_peak_7305	Promoter (<=1kb)	19	12938578	12940147	1570	1	811	ENST00000587486.6	0	CALR
chr19	12938715	12940096	1382	*	CHC1376-CHC1375-CN007_D28_HNF1A_peak_7306	Promoter (<=1kb)	19	12938645	12940872	2228	1	811	ENST00000588454.5	70	CALR
chr19	12945527	12945914	388	*	CHC1376-CHC1375-CN007_D28_HNF1A_peak_7307	Promoter (<=1kb)	19	12945855	12953269	7415	1	5886	ENST00000591499.5	0	RAD23A
chr19	13116600	13116909	310	*	CHC1376-CHC1375-CN007_D28_HNF1A_peak_7309	Promoter (<=1kb)	19	13104902	13116649	11748	2	55621	ENST00000437766.5	0	TRMT1
chr19	13633040	13633505	466	*	CHC1376-CHC1375-CN007_D28_HNF1A_peak_7312	Promoter (<=1kb)	19	13371761	13633025	261265	2	773	ENST00000574974.2	-15	CACNA1A
chr19	13774217	13774660	444	*	CHC1376-CHC1375-CN007_D28_HNF1A_peak_7314	Promoter (<=1kb)	19	13774479	13778459	3981	1	28974	ENST00000221576.4	0	C19orf53
chr19	14136641	14137192	552	*	CHC1376-CHC1375-CN007_D28_HNF1A_peak_7315	Promoter (<=1kb)	19	14137179	14171264	34086	1	100507373	ENST00000588387.1	0	CTB-55O6.12
chr19	14440964	14441379	416	*	CHC1376-CHC1375-CN007_D28_HNF1A_peak_7316	Promoter (<=1kb)	19	14440373	14441434	1062	1	5585	ENST00000592794.1	591	PKN1
chr19	14496146	14496544	399	*	CHC1376-CHC1375-CN007_D28_HNF1A_peak_7317	Promoter (<=1kb)	19	14477760	14496149	18390	2	10755	ENST00000393028.5	0	GIPC1
chr19	14529298	14529669	372	*	CHC1376-CHC1375-CN007_D28_HNF1A_peak_7318	Promoter (<=1kb)	19	14515649	14529308	13660	2	3337	ENST00000396969.8	0	DNAJB1
chr19	15123859	15124244	386	*	CHC1376-CHC1375-CN007_D28_HNF1A_peak_7320	Promoter (<=1kb)	19	15114984	15124034	9051	2	10994	ENST00000533086.5	0	ILVBL
chr19	15280350	15280683	334	*	CHC1376-CHC1375-CN007_D28_HNF1A_peak_7322	Promoter (<=1kb)	19	15235519	15280451	44933	2	23476	ENST00000263377.6	0	BRD4
chr19	15280890	15281171	282	*	CHC1376-CHC1375-CN007_D28_HNF1A_peak_7323	Promoter (<=1kb)	19	15247047	15280451	33405	2	23476	ENST00000371835.8	-439	BRD4
chr19	15330928	15331596	669	*	CHC1376-CHC1375-CN007_D28_HNF1A_peak_7336	Promoter (<=1kb)	19	15256099	15331906	75808	2	23476	ENST00000594841.5	310	BRD4
chr19	15415909	15416860	952	*	CHC1376-CHC1375-CN007_D28_HNF1A_peak_7337	Promoter (<=1kb)	19	15401381	15417678	16298	2	26993	ENST00000599488.5	818	AKAP8L
chr19	15417936	15418386	451	*	CHC1376-CHC1375-CN007_D28_HNF1A_peak_7338	Promoter (<=1kb)	19	15400968	15417698	16731	2	26993	ENST00000595136.5	-238	AKAP8L
chr19	16078726	16079066	341	*	CHC1376-CHC1375-CN007_D28_HNF1A_peak_7340	Promoter (<=1kb)	19	16079740	16102149	22410	1	7171	ENST00000590180.2	-674	TPM4
chr19	16629196	16629667	472	*	CHC1376-CHC1375-CN007_D28_HNF1A_peak_7342	Promoter (<=1kb)	19	16577557	16629062	51506	2	9441	ENST00000598608.1	-134	MED26
chr19	17305212	17306025	814	*	CHC1376-CHC1375-CN007_D28_HNF1A_peak_7343	Promoter (<=1kb)	19	17305668	17306843	1176	1	64981	ENST00000252602.1	0	MRPL34
chr19	17860216	17861041	826	*	CHC1376-CHC1375-CN007_D28_HNF1A_peak_7344	Promoter (<=1kb)	19	17860763	17863304	2542	1	6142	ENST00000599870.1	0	RPL18A
chr19	18203972	18204358	387	*	CHC1376-CHC1375-CN007_D28_HNF1A_peak_7345	Promoter (<=1kb)	19	18196784	18204074	7291	2	5864	ENST00000222256.8	0	RAB3A
chr19	18279395	18280873	1479	*	CHC1376-CHC1375-CN007_D28_HNF1A_peak_7347	Promoter (<=1kb)	19	18279760	18281622	1863	2	3727	ENST00000252818.4	749	JUND
chr19	18281455	18281859	405	*	CHC1376-CHC1375-CN007_D28_HNF1A_peak_7348	Promoter (<=1kb)	19	18279760	18281622	1863	2	3727	ENST00000252818.4	0	JUND
chr19	18522235	18522685	451	*	CHC1376-CHC1375-CN007_D28_HNF1A_peak_7351	Promoter (<=1kb)	19	18442663	18522127	79465	2	8178	ENST00000262809.8	-108	ELL
chr19	19280558	19280994	437	*	CHC1376-CHC1375-CN007_D28_HNF1A_peak_7358	Promoter (<=1kb)	19	19276515	19281492	4978	2	57794	ENST00000592188.1	498	SUGP1
chr19	19618509	19619020	512	*	CHC1376-CHC1375-CN007_D28_HNF1A_peak_7361	Promoter (<=1kb)	19	19561707	19618693	56987	2	80714	ENST00000557978.6	0	PBX4
chr19	19642799	19643122	324	*	CHC1376-CHC1375-CN007_D28_HNF1A_peak_7362	Promoter (<=1kb)	19	19629843	19643561	13719	2	51291	ENST00000587238.5	439	GMIP
chr19	19663599	19664011	413	*	CHC1376-CHC1375-CN007_D28_HNF1A_peak_7363	Promoter (<=1kb)	19	19645203	19663693	18491	2	57130	ENST00000357324.10	0	ATP13A1
chr19	19866778	19867277	500	*	CHC1376-CHC1375-CN007_D28_HNF1A_peak_7364	Promoter (<=1kb)	19	19865918	19878695	12778	1	56242	ENST00000589668.1	860	ZNF253
chr19	32865377	32865751	375	*	CHC1376-CHC1375-CN007_D28_HNF1A_peak_7388	Promoter (<=1kb)	19	32858476	32864518	6043	2	11136	ENST00000589659.1	-859	SLC7A9
chr19	33176959	33177245	287	*	CHC1376-CHC1375-CN007_D28_HNF1A_peak_7390	Promoter (<=1kb)	19	33177603	33205291	27689	1	4037	ENST00000592484.5	-358	LRP3
chr19	33486866	33487367	502	*	CHC1376-CHC1375-CN007_D28_HNF1A_peak_7394	Promoter (<=1kb)	19	33401806	33487080	85275	2	5184	ENST00000590731.5	0	PEPD
chr19	33487884	33488232	349	*	CHC1376-CHC1375-CN007_D28_HNF1A_peak_7395	Promoter (<=1kb)	19	33401839	33487387	85549	2	5184	ENST00000588719.5	-497	PEPD
chr19	34173515	34173964	450	*	CHC1376-CHC1375-CN007_D28_HNF1A_peak_7404	Promoter (<=1kb)	19	34172658	34219877	47220	1	26065	ENST00000586157.2	857	LSM14A
chr19	34254272	34254581	310	*	CHC1376-CHC1375-CN007_D28_HNF1A_peak_7410	Promoter (<=1kb)	19	34254537	34355586	101050	1	9710	ENST00000299505.6	0	KIAA0355
chr19	34429006	34429478	473	*	CHC1376-CHC1375-CN007_D28_HNF1A_peak_7411	Promoter (<=1kb)	19	34428876	34469890	41015	1	10054	ENST00000439527.6	130	UBA2
chr19	34677530	34677853	324	*	CHC1376-CHC1375-CN007_D28_HNF1A_peak_7413	Promoter (<=1kb)	19	34677639	34683049	5411	1	55900	ENST00000512455.6	0	ZNF302
chr19	35740601	35741089	489	*	CHC1376-CHC1375-CN007_D28_HNF1A_peak_7416	Promoter (<=1kb)	19	35739824	35740596	773	2	79713	ENST00000587101.1	-5	IGFLR1
chr19	35757923	35758204	282	*	CHC1376-CHC1375-CN007_D28_HNF1A_peak_7417	Promoter (<=1kb)	19	35755639	35758079	2441	2	126393	ENST00000592984.6	0	HSPB6
chr19	36214774	36215159	386	*	CHC1376-CHC1375-CN007_D28_HNF1A_peak_7419	Promoter (<=1kb)	19	36182294	36215081	32788	2	147929	ENST00000392173.6	0	ZNF565
chr19	36215664	36216000	337	*	CHC1376-CHC1375-CN007_D28_HNF1A_peak_7420	Promoter (<=1kb)	19	36215133	36238774	23642	1	7705	ENST00000443387.2	531	ZNF146
chr19	36528424	36528914	491	*	CHC1376-CHC1375-CN007_D28_HNF1A_peak_7422	Promoter (<=1kb)	19	36510695	36528660	17966	2	339324	ENST00000523638.5	0	ZNF260
chr19	37172724	37173064	341	*	CHC1376-CHC1375-CN007_D28_HNF1A_peak_7424	Promoter (<=1kb)	19	37106734	37172726	65993	2	199704	ENST00000587817.5	0	ZNF585A
chr19	37655680	37656312	633	*	CHC1376-CHC1375-CN007_D28_HNF1A_peak_7426	Promoter (<=1kb)	19	37632488	37656261	23774	2	22835	ENST00000514101.6	0	ZFP30
chr19	38173125	38173595	471	*	CHC1376-CHC1375-CN007_D28_HNF1A_peak_7429	Promoter (<=1kb)	19	38173626	38193676	20051	1	23094	ENST00000601054.1	-31	SIPA1L3
chr19	38374378	38374781	404	*	CHC1376-CHC1375-CN007_D28_HNF1A_peak_7430	Promoter (<=1kb)	19	38374536	38383824	9289	1	5714	ENST00000215071.8	0	PSMD8
chr19	38618815	38619278	464	*	CHC1376-CHC1375-CN007_D28_HNF1A_peak_7431	Promoter (<=1kb)	19	38587646	38618882	31237	2	11184	ENST00000589130.5	0	MAP4K1
chr19	38647190	38647665	476	*	CHC1376-CHC1375-CN007_D28_HNF1A_peak_7432	Promoter (<=1kb)	19	38647649	38721878	74230	1	81	ENST00000588618.5	0	ACTN4
chr19	38848409	38849530	1122	*	CHC1376-CHC1375-CN007_D28_HNF1A_peak_7433	Promoter (<=1kb)	19	38843857	38849368	5512	2	3191	ENST00000600233.5	0	HNRNPL
chr19	38850292	38850628	337	*	CHC1376-CHC1375-CN007_D28_HNF1A_peak_7434	Promoter (<=1kb)	19	38836388	38850333	13946	2	3191	ENST00000221419.9	0	HNRNPL
chr19	38912142	38912582	441	*	CHC1376-CHC1375-CN007_D28_HNF1A_peak_7437	Promoter (<=1kb)	19	38908980	38912158	3179	2	643669	ENST00000571838.1	0	CCER2
chr19	39411891	39412721	831	*	CHC1376-CHC1375-CN007_D28_HNF1A_peak_7438	Promoter (<=1kb)	19	39412585	39428415	15831	1	64857	ENST00000425673.5	0	PLEKHG2
chr19	39497735	39498249	515	*	CHC1376-CHC1375-CN007_D28_HNF1A_peak_7440	Promoter (<=1kb)	19	39498895	39505653	6759	1	10683	ENST00000600437.1	-646	DLL3
chr19	39514716	39515060	345	*	CHC1376-CHC1375-CN007_D28_HNF1A_peak_7441	Promoter (<=1kb)	19	39515113	39520686	5574	1	348303	ENST00000335426.8	-53	SELV
chr19	39970825	39971211	387	*	CHC1376-CHC1375-CN007_D28_HNF1A_peak_7443	Promoter (<=1kb)	19	39971005	39981441	10437	1	5704	ENST00000157812.6	0	PSMC4
chr19	40285271	40285611	341	*	CHC1376-CHC1375-CN007_D28_HNF1A_peak_7444	Promoter (<=1kb)	19	40230317	40285395	55079	2	208	ENST00000392038.6	0	AKT2
chr19	40443101	40443448	348	*	CHC1376-CHC1375-CN007_D28_HNF1A_peak_7445	Promoter (<=1kb)	19	40440844	40442598	1755	2	29946	ENST00000392028.8	-503	SERTAD3
chr19	40691173	40691570	398	*	CHC1376-CHC1375-CN007_D28_HNF1A_peak_7447	Promoter (<=1kb)	19	40680987	40690972	9986	2	9253	ENST00000595741.5	-201	NUMBL
chr19	40750358	40750752	395	*	CHC1376-CHC1375-CN007_D28_HNF1A_peak_7448	Promoter (<=1kb)	19	40740856	40750492	9637	2	284325	ENST00000470681.5	0	C19orf54
chr19	40751678	40752003	326	*	CHC1376-CHC1375-CN007_D28_HNF1A_peak_7449	Promoter (<=1kb)	19	40741692	40751553	9862	2	284325	ENST00000596809.5	-125	C19orf54
chr19	40806744	40807113	370	*	CHC1376-CHC1375-CN007_D28_HNF1A_peak_7450	Promoter (<=1kb)	19	40806919	40808068	1150	1	112398	ENST00000602166.1	0	EGLN2
chr19	41225816	41226132	317	*	CHC1376-CHC1375-CN007_D28_HNF1A_peak_7451	Promoter (<=1kb)	19	41226755	41260204	33450	1	558	ENST00000593513.1	-623	AXL
chr19	41264062	41264466	405	*	CHC1376-CHC1375-CN007_D28_HNF1A_peak_7452	Promoter (<=1kb)	19	41264331	41307376	43046	1	11100	ENST00000392006.7	0	HNRNPUL1
chr19	41959257	41959580	324	*	CHC1376-CHC1375-CN007_D28_HNF1A_peak_7455	Promoter (<=1kb)	19	41956681	41959266	2586	2	10567	ENST00000600292.5	0	RABAC1
chr19	42076717	42077026	310	*	CHC1376-CHC1375-CN007_D28_HNF1A_peak_7456	Promoter (<=1kb)	19	42076166	42081405	5240	1	64763	ENST00000359044.4	551	ZNF574
chr19	42177151	42177455	305	*	CHC1376-CHC1375-CN007_D28_HNF1A_peak_7458	Promoter (<=1kb)	19	42116924	42177325	60402	2	5452	ENST00000636631.1	0	POU2F2
chr19	42242542	42243342	801	*	CHC1376-CHC1375-CN007_D28_HNF1A_peak_7459	Promoter (<=1kb)	19	42230186	42242593	12408	2	2931	ENST00000222330.7	0	GSK3A
chr19	44890264	44890659	396	*	CHC1376-CHC1375-CN007_D28_HNF1A_peak_7463	Promoter (<=1kb)	19	44890569	44891525	957	1	10452	ENST00000589253.1	0	TOMM40
chr19	44989087	44989467	381	*	CHC1376-CHC1375-CN007_D28_HNF1A_peak_7464	Promoter (<=1kb)	19	44989984	44991259	1276	1	1209	ENST00000586975.1	-517	CLPTM1
chr19	45178215	45178681	467	*	CHC1376-CHC1375-CN007_D28_HNF1A_peak_7466	Promoter (<=1kb)	19	45162928	45178237	15310	2	79090	ENST00000006275.8	0	TRAPPC6A
chr19	45406263	45406729	467	*	CHC1376-CHC1375-CN007_D28_HNF1A_peak_7467	Promoter (<=1kb)	19	45379638	45406349	26712	2	10848	ENST00000418234.6	0	PPP1R13L
chr19	45423590	45424016	427	*	CHC1376-CHC1375-CN007_D28_HNF1A_peak_7468	Promoter (<=1kb)	19	45409614	45423839	14226	2	2067	ENST00000340192.11	0	ERCC1
chr19	45478882	45479163	282	*	CHC1376-CHC1375-CN007_D28_HNF1A_peak_7469	Promoter (<=1kb)	19	45407334	45478828	71495	2	2067	ENST00000423698.6	-54	ERCC1
chr19	45692251	45692614	364	*	CHC1376-CHC1375-CN007_D28_HNF1A_peak_7470	Promoter (<=1kb)	19	45692483	45703989	11507	1	54814	ENST00000012049.9	0	QPCTL
chr19	45769213	45769737	525	*	CHC1376-CHC1375-CN007_D28_HNF1A_peak_7471	Promoter (<=1kb)	19	45764785	45769226	4442	2	147912	ENST00000317578.6	0	SIX5
chr19	45863087	45863382	296	*	CHC1376-CHC1375-CN007_D28_HNF1A_peak_7472	Promoter (<=1kb)	19	45815428	45863144	47717	2	8189	ENST00000593504.5	0	SYMPK
chr19	46077364	46077898	535	*	CHC1376-CHC1375-CN007_D28_HNF1A_peak_7476	Promoter (<=1kb)	19	46057674	46077118	19445	2	400706	ENST00000596694.1	-246	NA
chr19	46603045	46603467	423	*	CHC1376-CHC1375-CN007_D28_HNF1A_peak_7478	Promoter (<=1kb)	19	46602072	46609770	7699	1	808	ENST00000596362.1	973	CALM3
chr19	46634860	46635176	317	*	CHC1376-CHC1375-CN007_D28_HNF1A_peak_7479	Promoter (<=1kb)	19	46634076	46634685	610	2	94235	ENST00000300873.4	-175	GNG8
chr19	46745260	46745747	488	*	CHC1376-CHC1375-CN007_D28_HNF1A_peak_7483	Promoter (<=1kb)	19	46733075	46745830	12756	2	29888	ENST00000597063.6	83	STRN4
chr19	46850820	46851160	341	*	CHC1376-CHC1375-CN007_D28_HNF1A_peak_7484	Promoter (<=1kb)	19	46838158	46850834	12677	2	1175	ENST00000593442.5	0	AP2S1
chr19	47511800	47512094	295	*	CHC1376-CHC1375-CN007_D28_HNF1A_peak_7497	Promoter (<=1kb)	19	47492061	47512766	20706	2	8775	ENST00000598615.5	672	NAPA
chr19	47515284	47515619	336	*	CHC1376-CHC1375-CN007_D28_HNF1A_peak_7498	Promoter (<=1kb)	19	47487637	47515240	27604	2	8775	ENST00000263354.7	-44	NAPA
chr19	48170986	48171376	391	*	CHC1376-CHC1375-CN007_D28_HNF1A_peak_7500	Promoter (<=1kb)	19	48170692	48197620	26929	1	374920	ENST00000614654.1	294	C19orf68
chr19	48363964	48364245	282	*	CHC1376-CHC1375-CN007_D28_HNF1A_peak_7503	Promoter (<=1kb)	19	48332356	48364237	31882	2	55260	ENST00000293261.7	0	TMEM143
chr19	48445591	48446130	540	*	CHC1376-CHC1375-CN007_D28_HNF1A_peak_7504	Promoter (<=1kb)	19	48445773	48457022	11250	1	83743	ENST00000253237.9	0	GRWD1
chr19	48468858	48469261	404	*	CHC1376-CHC1375-CN007_D28_HNF1A_peak_7505	Promoter (<=1kb)	19	48469032	48482314	13283	1	9266	ENST00000452733.6	0	CYTH2
chr19	48637389	48637820	432	*	CHC1376-CHC1375-CN007_D28_HNF1A_peak_7506	Promoter (<=1kb)	19	48630030	48637438	7409	2	1628	ENST00000222122.9	0	DBP
chr19	48719750	48720242	493	*	CHC1376-CHC1375-CN007_D28_HNF1A_peak_7508	Promoter (<=1kb)	19	48712742	48719721	6980	2	284358	ENST00000318083.10	-29	MAMSTR
chr19	48872154	48873575	1422	*	CHC1376-CHC1375-CN007_D28_HNF1A_peak_7509	Promoter (<=1kb)	19	48872392	48876057	3666	1	23645	ENST00000200453.5	0	PPP1R15A
chr19	48993586	48994048	463	*	CHC1376-CHC1375-CN007_D28_HNF1A_peak_7511	Promoter (<=1kb)	19	48993616	49007368	13753	1	10856	ENST00000596837.5	0	RUVBL2
chr19	49085856	49086725	870	*	CHC1376-CHC1375-CN007_D28_HNF1A_peak_7512	Promoter (<=1kb)	19	49086480	49098459	11980	1	6625	ENST00000601411.1	0	SNRNP70
chr19	49087004	49087346	343	*	CHC1376-CHC1375-CN007_D28_HNF1A_peak_7513	Promoter (<=1kb)	19	49086524	49101668	15145	1	6625	ENST00000599687.1	480	SNRNP70
chr19	49363356	49363637	282	*	CHC1376-CHC1375-CN007_D28_HNF1A_peak_7514	Promoter (<=1kb)	19	49363594	49375116	11523	1	27120	ENST00000221498.6	0	DKKL1
chr19	49451832	49452113	282	*	CHC1376-CHC1375-CN007_D28_HNF1A_peak_7516	Promoter (<=1kb)	19	49447710	49451817	4108	2	55011	ENST00000593900.5	-15	PIH1D1
chr19	49487420	49487744	325	*	CHC1376-CHC1375-CN007_D28_HNF1A_peak_7517	Promoter (<=1kb)	19	49487554	49492301	4748	1	23521	ENST00000621674.4	0	RPL13A
chr19	49488027	49488811	785	*	CHC1376-CHC1375-CN007_D28_HNF1A_peak_7518	Promoter (<=1kb)	19	49487634	49491843	4210	1	23521	ENST00000467825.2	393	RPL13A
chr19	49489040	49489465	426	*	CHC1376-CHC1375-CN007_D28_HNF1A_peak_7519	Promoter (<=1kb)	19	49489850	49491811	1962	1	23521	ENST00000476268.6	-385	RPL13A
chr19	49496042	49496323	282	*	CHC1376-CHC1375-CN007_D28_HNF1A_peak_7520	Promoter (<=1kb)	19	49496365	49499689	3325	1	6205	ENST00000600027.5	-42	RPS11
chr19	49527768	49528058	291	*	CHC1376-CHC1375-CN007_D28_HNF1A_peak_7521	Promoter (<=1kb)	19	49527618	49543638	16021	1	57333	ENST00000270645.7	150	RCN3
chr19	49641821	49642318	498	*	CHC1376-CHC1375-CN007_D28_HNF1A_peak_7522	Promoter (<=1kb)	19	49642125	49658642	16518	1	58506	ENST00000360565.7	0	SCAF1
chr19	49676744	49677025	282	*	CHC1376-CHC1375-CN007_D28_HNF1A_peak_7523	Promoter (<=1kb)	19	49677073	49685037	7965	1	3276	ENST00000534465.6	-48	PRMT1
chr19	49813143	49813859	717	*	CHC1376-CHC1375-CN007_D28_HNF1A_peak_7524	Promoter (<=1kb)	19	49806869	49813190	6322	2	80199	ENST00000525130.5	0	FUZ
chr19	49852932	49853566	635	*	CHC1376-CHC1375-CN007_D28_HNF1A_peak_7525	Promoter (<=1kb)	19	49854406	49857121	2716	1	53635	ENST00000600793.1	-840	PTOV1
chr19	49877200	49877679	480	*	CHC1376-CHC1375-CN007_D28_HNF1A_peak_7526	Promoter (<=1kb)	19	49877425	49888744	11320	1	79735	ENST00000221543.9	0	TBC1D17
chr19	49927877	49928195	319	*	CHC1376-CHC1375-CN007_D28_HNF1A_peak_7527	Promoter (<=1kb)	19	49928702	49933298	4597	1	22809	ENST00000595125.5	-507	ATF5
chr19	50025524	50026093	570	*	CHC1376-CHC1375-CN007_D28_HNF1A_peak_7528	Promoter (<=1kb)	19	50025714	50041817	16104	1	25888	ENST00000598809.5	0	ZNF473
chr19	50511207	50511495	289	*	CHC1376-CHC1375-CN007_D28_HNF1A_peak_7529	Promoter (<=1kb)	19	50505998	50511353	5356	2	126119	ENST00000598418.5	0	JOSD2
chr19	50803374	50803967	594	*	CHC1376-CHC1375-CN007_D28_HNF1A_peak_7531	Promoter (<=1kb)	19	50797704	50803875	6172	2	84798	ENST00000598463.5	0	C19orf48
chr19	50804653	50804990	338	*	CHC1376-CHC1375-CN007_D28_HNF1A_peak_7532	Promoter (<=1kb)	19	50797704	50804929	7226	2	84798	ENST00000641834.1	0	C19orf48
chr19	51367677	51367981	305	*	CHC1376-CHC1375-CN007_D28_HNF1A_peak_7534	Promoter (<=1kb)	19	51367100	51367977	878	2	125875	ENST00000593841.1	0	CLDND2
chr19	51571013	51571342	330	*	CHC1376-CHC1375-CN007_D28_HNF1A_peak_7535	Promoter (<=1kb)	19	51571298	51574210	2913	1	7728	ENST00000545217.5	0	ZNF175
chr19	51887767	51888206	440	*	CHC1376-CHC1375-CN007_D28_HNF1A_peak_7536	Promoter (<=1kb)	19	51888025	51900463	12439	1	101928571	ENST00000600329.1	0	ZNF649-AS1
chr19	51986744	51987084	341	*	CHC1376-CHC1375-CN007_D28_HNF1A_peak_7537	Promoter (<=1kb)	19	51964343	51986826	22484	2	59348	ENST00000243644.8	0	ZNF350
chr19	53520671	53521038	368	*	CHC1376-CHC1375-CN007_D28_HNF1A_peak_7538	Promoter (<=1kb)	19	53520948	53580202	59255	1	55422	ENST00000648236.1	0	ZNF331
chr19	53867484	53867775	292	*	CHC1376-CHC1375-CN007_D28_HNF1A_peak_7539	Promoter (<=1kb)	19	53867883	53874094	6212	1	91663	ENST00000448420.5	-108	MYADM
chr19	54449959	54450553	595	*	CHC1376-CHC1375-CN007_D28_HNF1A_peak_7540	Promoter (<=1kb)	19	54449612	54452712	3101	1	114823	ENST00000443957.5	347	LENG8
chr19	55117674	55118088	415	*	CHC1376-CHC1375-CN007_D28_HNF1A_peak_7541	Promoter (<=1kb)	19	55090913	55117559	26647	2	54776	ENST00000263433.7	-115	PPP1R12C
chr19	55258983	55259596	614	*	CHC1376-CHC1375-CN007_D28_HNF1A_peak_7542	Promoter (<=1kb)	19	55229780	55258995	29216	2	22870	ENST00000412770.6	0	PPP6R1
chr19	55338816	55339241	426	*	CHC1376-CHC1375-CN007_D28_HNF1A_peak_7543	Promoter (<=1kb)	19	55339853	55343818	3966	1	84787	ENST00000589338.5	-612	KMT5C
chr19	55655528	55656852	1325	*	CHC1376-CHC1375-CN007_D28_HNF1A_peak_7544	Promoter (<=1kb)	19	55655109	55661946	6838	1	11338	ENST00000587196.2	419	U2AF2
chr19	56140804	56141301	498	*	CHC1376-CHC1375-CN007_D28_HNF1A_peak_7546	Promoter (<=1kb)	19	56140951	56147128	6178	1	55311	ENST00000588358.5	0	ZNF444
chr19	58304786	58305433	648	*	CHC1376-CHC1375-CN007_D28_HNF1A_peak_7548	Promoter (<=1kb)	19	58305319	58315663	10345	1	105372481	ENST00000413518.5	0	NA
chr19	58387243	58387524	282	*	CHC1376-CHC1375-CN007_D28_HNF1A_peak_7549	Promoter (<=1kb)	19	58387264	58394804	7541	1	6193	ENST00000598098.5	0	RPS5
chr19	58543948	58544322	375	*	CHC1376-CHC1375-CN007_D28_HNF1A_peak_7550	Promoter (<=1kb)	19	58544091	58547626	3536	1	10155	ENST00000593582.5	0	TRIM28
chr19	58544926	58546981	2056	*	CHC1376-CHC1375-CN007_D28_HNF1A_peak_7551	Promoter (<=1kb)	19	58545167	58545896	730	1	10155	ENST00000597968.1	0	TRIM28
[truncated: 1,797 more rows]
