# Supplementary material for: HNF1A binds and regulates the expression of SLC51B to facilitate the uptake of estrone sulfate in human renal proximal tubule epithelial cells
Source: Cell Death Dis. 2023 May 3;14(5):302. doi: 10.1038/s41419-023-05827-8 (PMC10156747; doi:10.1038/s41419-023-05827-8)
Supplement: Supplementary file 7 — Table S2 [file 41419_2023_5827_MOESM7_ESM.xlsx]

## Sheet: CELL TYPE SPECIFIC GENOMICTARGE
GENE_SYMBOL	CELL TYPE SPECIFICITY
SDHB	EPITHELIAL (PT1/PT2/LH)
TMCO4	EPITHELIAL (PT1/PT2/LH)
RNF186	EPITHELIAL (PT1/PT2/LH)
AKIRIN1	EPITHELIAL (PT1/PT2/LH)
CCDC30	EPITHELIAL (PT1/PT2/LH)
FGGY	EPITHELIAL (PT1/PT2/LH)
SSX2IP	EPITHELIAL (PT1/PT2/LH)
DCAF6	EPITHELIAL (PT1/PT2/LH)
ATP1B1	EPITHELIAL (PT1/PT2/LH)
SPATA17	EPITHELIAL (PT1/PT2/LH)
COX20	EPITHELIAL (PT1/PT2/LH)
PANK1	EPITHELIAL (PT1/PT2/LH)
ANO3	EPITHELIAL (PT1/PT2/LH)
TMBIM6	EPITHELIAL (PT1/PT2/LH)
WDR66	EPITHELIAL (PT1/PT2/LH)
TMED2	EPITHELIAL (PT1/PT2/LH)
KLHDC2	EPITHELIAL (PT1/PT2/LH)
FBXO34	EPITHELIAL (PT1/PT2/LH)
SIPA1L1	EPITHELIAL (PT1/PT2/LH)
SAMD15	EPITHELIAL (PT1/PT2/LH)
SPATA7	EPITHELIAL (PT1/PT2/LH)
SLC12A6	EPITHELIAL (PT1/PT2/LH)
ZNF770	EPITHELIAL (PT1/PT2/LH)
ADAM10	EPITHELIAL (PT1/PT2/LH)
SLC51B	EPITHELIAL (PT1/PT2/LH)
ACSM3	EPITHELIAL (PT1/PT2/LH)
METTL9	EPITHELIAL (PT1/PT2/LH)
GLOD4	EPITHELIAL (PT1/PT2/LH)
PHB	EPITHELIAL (PT1/PT2/LH)
AKAP1	EPITHELIAL (PT1/PT2/LH)
BCAS3	EPITHELIAL (PT1/PT2/LH)
TGIF1	EPITHELIAL (PT1/PT2/LH)
GAREM1	EPITHELIAL (PT1/PT2/LH)
NEDD4L	EPITHELIAL (PT1/PT2/LH)
CNDP2	EPITHELIAL (PT1/PT2/LH)
MBP	EPITHELIAL (PT1/PT2/LH)
SLC7A9	EPITHELIAL (PT1/PT2/LH)
PEPD	EPITHELIAL (PT1/PT2/LH)
TRAPPC6A	EPITHELIAL (PT1/PT2/LH)
CALM3	EPITHELIAL (PT1/PT2/LH)
FUZ	EPITHELIAL (PT1/PT2/LH)
KHK	EPITHELIAL (PT1/PT2/LH)
EPCAM	EPITHELIAL (PT1/PT2/LH)
MDH1	EPITHELIAL (PT1/PT2/LH)
AFTPH	EPITHELIAL (PT1/PT2/LH)
TRABD2A	EPITHELIAL (PT1/PT2/LH)
UPP2	EPITHELIAL (PT1/PT2/LH)
PKP4	EPITHELIAL (PT1/PT2/LH)
HOXD8	EPITHELIAL (PT1/PT2/LH)
STAT1	EPITHELIAL (PT1/PT2/LH)
HSPD1	EPITHELIAL (PT1/PT2/LH)
STRADB	EPITHELIAL (PT1/PT2/LH)
WDR12	EPITHELIAL (PT1/PT2/LH)
EPHA4	EPITHELIAL (PT1/PT2/LH)
FLRT3	EPITHELIAL (PT1/PT2/LH)
SNX5	EPITHELIAL (PT1/PT2/LH)
NAA20	EPITHELIAL (PT1/PT2/LH)
ATP5J	EPITHELIAL (PT1/PT2/LH)
RSPH1	EPITHELIAL (PT1/PT2/LH)
SLC2A11	EPITHELIAL (PT1/PT2/LH)
ACO2	EPITHELIAL (PT1/PT2/LH)
SCO2	EPITHELIAL (PT1/PT2/LH)
APEH	EPITHELIAL (PT1/PT2/LH)
ZBTB20	EPITHELIAL (PT1/PT2/LH)
ALDH1L1	EPITHELIAL (PT1/PT2/LH)
SERPINI1	EPITHELIAL (PT1/PT2/LH)
MCCC1	EPITHELIAL (PT1/PT2/LH)
HES1	EPITHELIAL (PT1/PT2/LH)
LAP3	EPITHELIAL (PT1/PT2/LH)
DCUN1D4	EPITHELIAL (PT1/PT2/LH)
ARHGAP24	EPITHELIAL (PT1/PT2/LH)
MTTP	EPITHELIAL (PT1/PT2/LH)
BBS12	EPITHELIAL (PT1/PT2/LH)
NOCT	EPITHELIAL (PT1/PT2/LH)
SORBS2	EPITHELIAL (PT1/PT2/LH)
OXCT1	EPITHELIAL (PT1/PT2/LH)
HEXB	EPITHELIAL (PT1/PT2/LH)
DIAPH1	EPITHELIAL (PT1/PT2/LH)
WWC1	EPITHELIAL (PT1/PT2/LH)
MRPS18B	EPITHELIAL (PT1/PT2/LH)
LRRC1	EPITHELIAL (PT1/PT2/LH)
CCNC	EPITHELIAL (PT1/PT2/LH)
RP1-60O19.1	EPITHELIAL (PT1/PT2/LH)
CD24	EPITHELIAL (PT1/PT2/LH)
TPD52L1	EPITHELIAL (PT1/PT2/LH)
CITED2	EPITHELIAL (PT1/PT2/LH)
RMND1	EPITHELIAL (PT1/PT2/LH)
CNKSR3	EPITHELIAL (PT1/PT2/LH)
TMEM184A	EPITHELIAL (PT1/PT2/LH)
CAPZA2	EPITHELIAL (PT1/PT2/LH)
NDUFA5	EPITHELIAL (PT1/PT2/LH)
WDR60	EPITHELIAL (PT1/PT2/LH)
ZNF704	EPITHELIAL (PT1/PT2/LH)
DOCK8	EPITHELIAL (PT1/PT2/LH)
LURAP1L	EPITHELIAL (PT1/PT2/LH)
PRPF4	EPITHELIAL (PT1/PT2/LH)
ASB9	EPITHELIAL (PT1/PT2/LH)
REPS2	EPITHELIAL (PT1/PT2/LH)
CENPF	MESENCHYMAL (M1/M2/M3)
CDK1	MESENCHYMAL (M1/M2/M3)
TUBA1B	MESENCHYMAL (M1/M2/M3)
TUBA1C	MESENCHYMAL (M1/M2/M3)
RACGAP1	MESENCHYMAL (M1/M2/M3)
DIAPH3	MESENCHYMAL (M1/M2/M3)
PRC1	MESENCHYMAL (M1/M2/M3)
KIF22	MESENCHYMAL (M1/M2/M3)
FAM64A	MESENCHYMAL (M1/M2/M3)
MFAP4	MESENCHYMAL (M1/M2/M3)
PRR11	MESENCHYMAL (M1/M2/M3)
KPNA2	MESENCHYMAL (M1/M2/M3)
CHAF1A	MESENCHYMAL (M1/M2/M3)
NRXN1	MESENCHYMAL (M1/M2/M3)
FHL2	MESENCHYMAL (M1/M2/M3)
FBLN1	MESENCHYMAL (M1/M2/M3)
SMC4	MESENCHYMAL (M1/M2/M3)
HMGB2	MESENCHYMAL (M1/M2/M3)
CENPU	MESENCHYMAL (M1/M2/M3)
KIFC1	MESENCHYMAL (M1/M2/M3)
FBXO5	MESENCHYMAL (M1/M2/M3)
COL1A2	MESENCHYMAL (M1/M2/M3)
MEST	MESENCHYMAL (M1/M2/M3)
EZH2	MESENCHYMAL (M1/M2/M3)
ESCO2	MESENCHYMAL (M1/M2/M3)
PBK	MESENCHYMAL (M1/M2/M3)
CKS2	MESENCHYMAL (M1/M2/M3)
SMC2	MESENCHYMAL (M1/M2/M3)
SPOCK2	PODOCYTE (P1/P2/P3)
KIF11	PODOCYTE (P1/P2/P3)
HSPA12A	PODOCYTE (P1/P2/P3)
MSL1	PODOCYTE (P1/P2/P3)
TRIB2	PODOCYTE (P1/P2/P3)
LBH	PODOCYTE (P1/P2/P3)
FIGN	PODOCYTE (P1/P2/P3)
NRP2	PODOCYTE (P1/P2/P3)
MED15	PODOCYTE (P1/P2/P3)
STT3B	PODOCYTE (P1/P2/P3)
VEGFA	PODOCYTE (P1/P2/P3)
MAGI2	PODOCYTE (P1/P2/P3)
KCNH2	PODOCYTE (P1/P2/P3)
PTPRD	PODOCYTE (P1/P2/P3)
PLAC1	PODOCYTE (P1/P2/P3)
