# Supplementary material for: HNF1A binds and regulates the expression of SLC51B to facilitate the uptake of estrone sulfate in human renal proximal tubule epithelial cells
Source: Cell Death Dis. 2023 May 3;14(5):302. doi: 10.1038/s41419-023-05827-8 (PMC10156747; doi:10.1038/s41419-023-05827-8)
Supplement: Supplementary file 8 — Table S3 [file 41419_2023_5827_MOESM8_ESM.xlsx]

## Sheet: Primer list for qPCR + cloning
Name	Sequence (5' to 3')
hRNF186 F1	CCAGCCATGCACAGAGGTATC
hRNF186 R1	CGTGGTTTGCACTTACTTCATCC
hATP1B1 F1	CCGGTGGCAGTTGGTTTAAGA
hATP1B1 R1	GCATCACTTGGATGGTTCCGA
hCD24 iso a F1	CTCCTACCCACGCAGATTTATTC
hCD24 iso a R1	AGAGTGAGACCACGAAGAGAC
hFLRT3 F1	CCTCATCGGGACTAAAATTGGG
hFLRT3 R1	ATGGATGTCAGAAAGCGATCATT
hSDHB F1	ACAGCTCCCCGTATCAAGAAA
hSDHB R1	GCATGATCTTCGGAAGGTCAA
hCCDC30 F1	CAGTTGGCATCTGGTCTTGAC
hCCDC30 R1	ATTCCCCTGGAAGATTGTGAAC
hFGGY F1	GGTGTGGACGTTGGAACAGG
hFGGY R1	ACTGGGGCTCCCAATTCTTAAT
hSSX2IP F1	CCGGGGAACTAAGCAGAGAGA
hSSX2IP R1	GTTCATGGTCTTGTCGTGAGAT
hDCAF6 F1	TGTTAGGTGGTTTGATACACGC
hDCAF6 R1	CCCAGCATTCGCCGATCATA
hSPATA17 F1	AAAGCTGGTTTCGAGGATGTC
hSPATA17 R1	TGCTACCTGCACAGTTAGTTGA
hCOX20 F1	GAAGTCCCTTAAGCTCCTAGGATT
hCOX20 R1	TTCAGGATCGAGGTGGGTACCTTC
hANO3 F1	TCAGAACACGCTACTTATGACCG
hANO3 R1	GAGGTCCACTGGATGCTATGTA
hTMBIM6 F1	CATATAACCCCGTCAACGCAG
hTMBIM6 R1	GCAGCCGCCACAAACATAC
hFBXO34 F1	CAGCAGGGAAACGCAGAGAA
hFBXO34 R1	GATGATGCTTTACCGAGAGAGG
hSIPA1L1 F1	CCAGCTTGAAACGGTCACAGA
hSIPA1L1 R1	GCGCCGCATGTAGAAATCATC
hSPATA7 F1	CTCCCCGTCCAGTGTGGATTA
hSPATA7 R1	CTGGGCCTTCTGCCATACAG
hSLC12A6 F1	TCACAGTGATGACGCACTCAA
hSLC12A6 R1	CCAAGATGGACACAATGACACA
hZNF770 F1	TGGAGAGGCATCAACTAACTCA
hZNF770 R1	AGACTTAGAGCACGGGTGTAA
hADAM10 F1	ATGGGAGGTCAGTATGGGAATC
hADAM10 R1	ACTGCTCTTTTGGCACGCT
hSLC51B F1	AGCTGCTGGAAGAGATGCTT
hSLC51B R1	GGAATGATTCCAGGGAGATGCAT
hACSM3 F1	AGGAAGATGCTACGTCATGCC
hACSM3 R1	ATCCCCAGTTTGAAGTCCTGT
hMETTL9 F1	AATGGCAGAATACGGGGTTCC
hMETTL9 R1	GCCTCTAGTTGGCTCCAAGAC
hGLOD4 F1	TGCTGGGCTATGCTGATAACC
hGLOD4 R1	GCAAGAGAAGGCAATTCTTCCAA
hPHB F1	GACCACGTAATGTGCCAGTCA
hPHB R1	CATCATAGTCCTCTCCGATGCT
hBCAS3 F1	ACTGGGAATGAACCGCCTTTG
hBCAS3 R1	CTTCGCCACTGATAGGGATGC
hTGIF1 F1	CTGTCTCCTAAGCCGTCATCC
hTGIF1 R1	TTTTGGCCGCTATCTGCTGTA
hNEDD4L F1	TCAGAGGAAGTGAATATCGCTGG
hNEDD4lL R1	ACCTTGAGGAGGGTTCTCTTT
hCNDP2 F1	GAGATTCCTGTCAACGTCCGA
hCNDP2 R1	CCCAGCCAGTAATTGTCAGAAAT
hSLC7A9 F1	TGTGCGCCCTTCTATGTGG
hSLC7A9 R1	GCGCCCTCGAAAGAATTATCA
hPEPD F1	TTCGAGCACTACTGCTACTCC
hPEPD R1	GGATCGTTCGGTCGTTGGG
hTRAPPC6A F1	CTACGTCCTGCAAGACAACAG
hTRAPPC6A R1	TCAATGCCCAGGGTATAGAGG
hKHK F1	ATGGAAGAGAAGCAGATCCT
hKHK R1	AACACCTTATCTCCGAGTCCT
hMDH1 F1	TTTGGATCACAACCGAGCTAAAG
hMDH1 R1	ACATCTGGATACTGAGTCGAGG
hAFTPH F1	CCTGTGAAAGGACAGTCTGATG
hAFTPH R1	GCAGCTCTCTAACTGCTTGTTT
hSTAT1 F1	CGGCTGAATTTCGGCACCT
hSTAT1 R1	CAGTAACGATGAGAGGACCCT
hHSPD1 F1	CTACTGTACTGGCACGCTCTA
hHSPD1 R1	CAACAGCTAACATCACACCTCTC
hSNX5 F1	TCTGTATCTGTGGACCTGAATGT
hSNX5 R1	GTGGGCAGTGTGGTCTTTGT
hRSPH1 F1	TGTTGGCCCTGGAAAGTATGT
hRSPH1 R1	GTCGGCTTTTTGGGGAGAGTT
hSLC2A11 F1	GGAGTCAATGCAGGTGTGAG
hSLC2A11 R1	CCAGAGCCGTAAAGATGGCTG
hACO2 F1	TTGAGCCCAACGAGTACATCC
hACO2 R1	GTCCATACACAATCTTCTCCGAG
hSERPINI1 F1	GGTAACTGCTAAAGAGAGCCAAT
hSERPINI1 R1	CGGCTACATTTTGACTGAAGTCC
hHES1 F1	CCTGTCATCCCCGTCTACAC
hHES1 R1	CACATGGAGTCCGCCGTAA
hLAP3 F1	CTGGAATCGACGAACAGGAAA
hLAP3 R1	TCCATAGAGCTTTGCCGACAC
hDCUN1D4 F1	GCCAAGACGATCACCAAACAG
hDCUN1D4 R1	AACCATTCCAAGCACCTTTTACT
hLRRC1 F1	AGTGGCCTGACTTCATTAACG
hLRRC1 R1	GATCCACCTTCAAGATTGACAGT
hCCNC F1	CCTTGCATGGAGGATAGTGAATG
hCCNC R1	AAGGAGGATACAGTAGGCAAAGA
hTPD52L1 F1	TTTTGTCAGCGAAAGAAAGGCA
hTPD52L1 R1	GCAGTGGTAGTCTGCATGTCA
hCNKSR3 F1	GACTGCCTGCAACAATATGTCC
hCNKSR3 R1	CTGGTGTCCAATCCGTGTGAC
hASB9 F1	TGTTTAATGCTTGTGTCAGCGG
hASB9 R1	CCAGATCACTCTCAGGTTGAAC
hHNF1A F	CTTCTGCAGGAGGACCCGTGGCGT
hHNF1A R	GGCGGCCCGCTTCTGCGTCT
hUGT2B4 F	TGCCAAACCCCTACCGAAGGAAA
hUGT2B4 R	TGTGGGATCTTGGCAAGGGCT
hHNF4A F	GGACGACCAGGTGGCCCTGCTCAGA
hHNF4A R	GCTCCGGGCAGTGCCGAGGGA
hOAT3 F	ATGGCCCAGTCTATCTTCATGG
hOAT3 R	GACGGTGCTCAGGGTAATGC
shHNF1A CDS F	CCGGAGACTGCAGAAGTACCCTCAACTCGAGTTGAGGGTACTTCTGCAGTCTTTTTTTG
shHNF1A CDS R	AATTCAAAAAAAGACTGCAGAAGTACCCTCAACTCGAGTTGAGGGTACTTCTGCAGTCT
