# Supplementary material for: HNF1A binds and regulates the expression of SLC51B to facilitate the uptake of estrone sulfate in human renal proximal tubule epithelial cells
Source: Cell Death Dis. 2023 May 3;14(5):302. doi: 10.1038/s41419-023-05827-8 (PMC10156747; doi:10.1038/s41419-023-05827-8)
Supplement: Supplementary file 9 — Table S4 [file 41419_2023_5827_MOESM9_ESM.xlsx]

## Sheet: AntibodyList
Antibody	Application and Dilution factor	Catalouge No.
Anti-β-Actin (Mouse monoclonal)	WB, 1:10000	Sigma-Aldrich, #A5441
Anti-FLAG M2 (Mouse monoclonal)	WB 1:1000; IF 1:100	Sigma-Aldrich, #F1804
Anti-SLC51B (Rabbit polyclonal)	WB 1:1000	Bioss, bs-2128R
Anti-HNF1A (Rabbit polyclonal)	WB 1:1000, IF 1:100, FC: 1:100, ChIP: 10μg	Abcam, #ab96777
Anti-LIM1 (Rabbit polyclonal)	FC: 1:100	Abcam, #ab14554
Anti-PAX8 (Rabbit polyclonal)	FC: 1:100	ProteinTech, 10336-1-AP
Anti-AQP1 (Mouse monoclonal)	FC: 1:100	Abcam, #ab9566
Anti-AQP1 (Mouse monoclonal)	IF: 1:100	SantaCruz, sc-25287
Anti-LTL (488-conjugated)	IF: 1:100	Vector Laboratories, FL-1321
Anti-SLC51B (Rabbit polyclonal)	IF: 1:100	Abcam, #ab121285
Goat anti rabbit IgG HRP	WB 1:10000	Santa cruz, #sc-2004
Goat anti-mouse IgG-HRP	WB 1:10000	Santa cruz, #sc-2005
Alexa Fluor® 488 anti−goat	IF 1:500; FC 1:2000	Invitrogen, #A11055
Alexa Fluor® 488 anti−mouse	IF 1:500; FC 1:2000	Invitrogen, #A21202
Alexa Fluor® 594 anti−mouse	IF 1:500; FC 1:2000	Invitrogen, #A21203
Alexa Fluor® 594 anti−rabbit	IF 1:500; FC 1:2000	Invitrogen, #A21207
WB: Western Blot
IF: Immunofluorescence
FC: Flow cytometry
