# Supplementary material for: HNF1A binds and regulates the expression of SLC51B to facilitate the uptake of estrone sulfate in human renal proximal tubule epithelial cells
Source: Cell Death Dis. 2023 May 3;14(5):302. doi: 10.1038/s41419-023-05827-8 (PMC10156747; doi:10.1038/s41419-023-05827-8)
Supplement: Supplementary file 10 — Table S5 [file 41419_2023_5827_MOESM10_ESM.xlsx]

## Sheet: Sheet1
Study ID	Age (at recruitment)	Gender	Duration of diabetes (years)	HNF1A genotype	eGFR (mL/min/1.73m2)	HbA1c (%)	Serum Creatinine (umol/L)
M007	19	Female	4	HNF1A R229Q	133	6.7	52
M047	27	Female	10	HNF1A Q175Ter	>90	NA	47
M120	28	Female	10	HNF1A T457I	127	6.3	50
M153	38	Female	4	HNF1A; T515K	131	9.1	37
K054	33	Female	11	HNF1A R171Ter	117	6.8	57
K055	35	Female	23	HNF1A H126D	117.4	9.7	54
K056	36	Female	24	HNF1A H126D	113	9.0	51
Y002	21	Female	6	No known mutation	146	9.7	39
Y009	29	Female	9	No known mutation	127	7.2	50
Y012	32	Female	6	No known mutation	120	9.4	55
Y019	37	Female	2	No known mutation	113	10.6	59
Y025	25	Female	1	No known mutation	133	7.3	46
Y047	37	Female	7	No known mutation	40	8.4	143
Y049	30	Female	8	No known mutation	129	7.8	49
Y054	39	Female	18	No known mutation	24	11.5	217
HS0005	33	Female	NA	No known mutation	NA	NA	NA
HS0100	23	Female	NA	No known mutation	NA	NA	NA
HS0150	23	Female	NA	No known mutation	NA	NA	NA
HS0211	33	Female	NA	No known mutation	NA	NA	NA
HS0404	38	Female	NA	No known mutation	NA	NA	NA
HS0424	27	Female	NA	No known mutation	NA	NA	NA
HS0492	27	Female	NA	No known mutation	NA	NA	NA
HS0560	20	Female	NA	No known mutation	NA	NA	NA
